# Supplementary material for: Galapagos land iguanas as ecosystem engineers
Source: PeerJ. 2022 Jan 20;10:e12711. doi: 10.7717/peerj.12711 (PMC8784015; doi:10.7717/peerj.12711)
Supplement: Supplemental Information 1 — Plant communities characterized on each island by developing high-resolution (< 1 cm2) aerial imagery and delineating extent of plant associations and counting individual plants on each (see Materials and Methods for details). All contrasts presented in this study were performed on this single dataset. The raw data presents the extent of the different vegetation types on each of the two islands contrasted. These data were used for all contrasts of plant communities on South Plaza Island (iguanas present) and North Plaza Island (iguanas absent). [file peerj-10-12711-s001.csv]

cell	Type	cell_woodypc	cell_white	cell_sesuv	cell_cactuspc	cell_cactusnum	cell_grass	cell_tidal	aveneigh_woodypc	aveneigh_white	aveneigh_sesuv	aveneigh_cactuspc	aveneigh_cactusnum	aveneigh_grass	aveneigh_tidal	Distance(m)_marine_mamm_access
19	Iguanas absent	0	100	0	0	0	0	0	33.75	41.25	1.25	0	0.125	1.25	22.5	61.2478
20	Iguanas absent	10	90	0	0	0	0	0	30	46.25	1.25	0	0.125	1.25	21.25	52.0358
46	Iguanas absent	80	20	0	0	0	0	0	42.5	31.25	1.25	6.25	1.375	2.5	16.25	68.2671
47	Iguanas absent	90	0	10	0	1	0	0	51.25	36.25	0	7.5	1.5	2.5	2.5	58.4628
48	Iguanas absent	90	0	0	0	0	10	0	47.5	40	1.25	2.5	1.25	7.5	1.25	48.7271
49	Iguanas absent	60	40	0	0	0	0	0	43.75	28.75	0	1.25	0.75	8.75	17.5	39.1115
61	Iguanas absent	20	70	10	0	0	0	0	23.75	25	1.25	1.25	0.625	1.25	47.5	1.33202
83	Iguanas absent	0	100	0	0	0	0	0	36.25	22.5	0	1.25	0.625	1.25	38.75	56.1152
84	Iguanas absent	10	90	0	0	0	0	0	38.75	28.75	0	1.25	0.625	2.5	28.75	55.9678
85	Iguanas absent	60	40	0	0	0	0	0	43.75	33.75	0	0	1	3.75	18.75	55.9716
86	Iguanas absent	80	20	0	0	3	0	0	51.25	36.25	0	0	1.875	3.75	8.75	55.9794
87	Iguanas absent	80	20	0	0	0	0	0	55	31.25	0	0	2.375	7.5	6.25	56.5206
88	Iguanas absent	80	0	0	0	1	20	0	62.5	23.75	0	5	2.375	5	3.75	58.083
89	Iguanas absent	60	0	0	40	6	0	0	77.5	11.25	1.25	1.25	0.625	7.5	1.25	58.8708
90	Iguanas absent	90	0	0	10	3	0	0	85	2.5	1.25	7.5	1.875	3.75	0	57.3247
91	Iguanas absent	80	0	0	10	3	10	0	80	5	1.25	2.5	1.5	11.25	0	47.3556
92	Iguanas absent	50	0	0	0	3	50	0	73.75	11.25	0	2.5	1.125	8.75	3.75	37.3889
93	Iguanas absent	100	0	0	0	0	0	0	53.75	17.5	1.25	0	0.75	16.25	11.25	27.427
95	Iguanas absent	50	40	10	0	0	0	0	33.75	23.75	5	0	0.375	15	22.5	7.59506
96	Iguanas absent	20	30	20	0	0	30	0	22.5	40	8.75	0	0.125	7.5	21.25	1.81653
97	Iguanas absent	10	70	20	0	0	0	0	13.75	36.25	12.5	0	0.125	13.75	23.75	6.39136
99	Iguanas absent	20	70	10	0	0	0	0	22.5	15	6.25	2.5	0.875	10	43.75	2.97402
103	Iguanas absent	50	30	0	10	4	10	0	52.5	17.5	1.25	2.5	1.25	3.75	22.5	13.4529
104	Iguanas absent	100	0	0	0	1	0	0	48.75	33.75	2.5	2.5	1.5	2.5	10	10.3734
105	Iguanas absent	30	60	10	0	0	0	0	52.5	27.5	2.5	0	0.5	1.25	16.25	10.7117
106	Iguanas absent	30	60	10	0	0	0	0	32.5	32.5	5	0	0	1.25	28.75	9.04436
107	Iguanas absent	30	50	20	0	0	0	0	18.75	33.75	7.5	0	0	0	40	8.39614
132	Iguanas absent	50	50	0	0	0	0	0	46.25	21.25	0	0	0.75	1.25	31.25	104.523
133	Iguanas absent	80	20	0	0	0	0	0	46.25	23.75	0	0	0.5	0	30	95.6638
134	Iguanas absent	20	80	0	0	0	0	0	47.5	22.5	0	0	0.25	0	30	87.0464
135	Iguanas absent	10	90	0	0	0	0	0	40	25	1.25	1.25	0.5	0	32.5	78.7498
136	Iguanas absent	30	60	10	0	0	0	0	38.75	23.75	0	1.25	0.5	2.5	33.75	70.8866
138	Iguanas absent	50	50	0	0	0	0	0	46.25	16.25	0	0	0.625	6.25	31.25	57.171
139	Iguanas absent	70	30	0	0	3	0	0	41.25	22.5	0	0	0.25	5	31.25	51.853
140	Iguanas absent	90	0	0	0	0	10	0	42.5	33.75	1.25	1.25	0.875	2.5	18.75	48.0404
141	Iguanas absent	80	10	0	10	2	0	0	42.5	33.75	1.25	0	0.375	8.75	13.75	46.1083
142	Iguanas absent	90	10	0	0	3	0	0	52.5	30	1.25	1.25	0.625	15	0	45.9281
143	Iguanas absent	80	0	0	0	0	20	0	66.25	20	0	0	1.375	13.75	0	45.9316
144	Iguanas absent	90	0	0	0	2	10	0	81.25	10	0	0	2.5	8.75	0	45.94
145	Iguanas absent	100	0	0	0	13	0	0	81.25	5	0	0	1	13.75	0	46.5977
146	Iguanas absent	70	0	0	0	0	30	0	82.5	2.5	0	5	2.875	10	0	48.0431
147	Iguanas absent	90	0	0	0	0	10	0	81.25	0	0	6.25	1.5	12.5	0	48.9926
148	Iguanas absent	100	0	0	0	0	0	0	85	0	0	10	3.75	5	0	51.8782
149	Iguanas absent	90	0	0	10	5	0	0	75	0	0	5	3.125	20	0	48.0872
150	Iguanas absent	70	0	0	0	0	30	0	71.25	0	0	5	3.625	23.75	0	38.3113
151	Iguanas absent	80	0	0	0	1	20	0	63.75	0	1.25	2.5	2	31.25	1.25	28.6717
152	Iguanas absent	70	0	10	0	2	20	0	68.75	6.25	1.25	1.25	1.25	21.25	1.25	19.3731
153	Iguanas absent	60	10	0	0	0	30	0	53.75	11.25	6.25	1.25	1.375	26.25	1.25	11.2919
154	Iguanas absent	40	20	10	0	1	30	0	36.25	26.25	11.25	0	0.25	26.25	0	8.54905
155	Iguanas absent	20	50	30	0	0	0	0	23.75	23.75	13.75	0	0.125	36.25	2.5	12.389
156	Iguanas absent	30	10	10	0	0	50	0	26.25	35	15	0	0	21.25	2.5	8.78035
157	Iguanas absent	60	30	10	0	0	0	0	37.5	20	7.5	3.75	1.375	25	6.25	7.09149
158	Iguanas absent	60	0	0	10	5	30	0	48.75	23.75	2.5	3.75	1.625	11.25	10	7.8176
159	Iguanas absent	70	20	0	10	6	0	0	55	12.5	0	5	1.625	13.75	13.75	15.0561
160	Iguanas absent	60	0	0	10	1	30	0	62.5	15	1.25	3.75	2	7.5	10	24.3145
161	Iguanas absent	90	0	0	10	5	0	0	77.5	7.5	1.25	2.5	1.125	7.5	3.75	22.1003
162	Iguanas absent	100	0	0	0	3	0	0	78.75	11.25	2.5	2.5	1.25	5	0	20.3727
163	Iguanas absent	90	0	0	0	0	10	0	80	17.5	2.5	0	0.5	0	0	20.1989
164	Iguanas absent	80	20	0	0	0	0	0	52.5	36.25	6.25	0	0	5	0	18.6333
165	Iguanas absent	30	60	10	0	0	0	0	43.75	41.25	8.75	0	0.125	3.75	2.5	17.0764
166	Iguanas absent	10	60	30	0	0	0	0	42.5	38.75	5	0	0.25	5	8.75	12.2654
167	Iguanas absent	80	10	0	0	0	10	0	41.25	38.75	5	0	0.25	0	15	10.5638
168	Iguanas absent	50	50	0	0	0	0	0	42.5	31.25	3.75	0	0.125	2.5	20	9.18842
170	Iguanas absent	0	90	10	0	0	0	0	33.75	26.25	3.75	0	0.25	3.75	32.5	5.97319
171	Iguanas absent	10	90	0	0	0	0	0	31.25	25	1.25	0	0.625	5	37.5	6.74374
172	Iguanas absent	0	100	0	0	0	0	0	23.75	18.75	1.25	0	0.625	12.5	43.75	7.19585
189	Iguanas absent	30	70	0	0	0	0	0	38.75	18.75	0	0	0.125	0	42.5	177.35
190	Iguanas absent	30	70	0	0	0	0	0	46.25	15	0	0	0.125	1.25	37.5	167.595
191	Iguanas absent	40	50	0	0	0	10	0	41.25	17.5	0	1.25	1.125	2.5	37.5	157.867
192	Iguanas absent	10	70	0	0	0	20	0	48.75	10	0	1.25	1	2.5	37.5	148.172
193	Iguanas absent	60	30	0	0	0	10	0	48.75	21.25	0	1.25	1.25	2.5	26.25	138.516
194	Iguanas absent	90	10	0	0	1	0	0	58.75	22.5	0	0	0.25	1.25	17.5	128.909
195	Iguanas absent	100	0	0	0	0	0	0	61.25	31.25	0	0	0.625	1.25	6.25	119.362
196	Iguanas absent	90	0	0	0	2	10	0	70	25	0	0	0.5	0	5	109.891
197	Iguanas absent	100	0	0	0	3	0	0	77.5	20	0	0	0.375	1.25	1.25	100.517
198	Iguanas absent	100	0	0	0	1	0	0	81.25	18.75	0	0	0.375	0	0	91.2701
199	Iguanas absent	100	0	0	0	0	0	0	73.75	25	0	0	0.625	1.25	0	82.1933
200	Iguanas absent	90	10	0	0	1	0	0	66.25	28.75	1.25	1.25	0.875	1.25	1.25	73.3498
202	Iguanas absent	80	0	0	0	0	20	0	71.25	18.75	1.25	2.5	1.25	3.75	2.5	56.7972
203	Iguanas absent	80	0	0	0	0	20	0	77.5	15	0	1.25	1.5	5	1.25	49.4691
204	Iguanas absent	90	0	0	0	2	10	0	70	10	0	1.25	1.375	6.25	12.5	43.2134
206	Iguanas absent	80	0	10	0	0	10	0	67.5	2.5	0	2.5	1.25	13.75	13.75	36.1198
207	Iguanas absent	50	0	0	0	0	50	0	80	2.5	1.25	1.25	1.125	13.75	1.25	35.8885
208	Iguanas absent	60	0	0	0	3	40	0	82.5	1.25	0	0	0.625	16.25	0	35.8916
209	Iguanas absent	90	0	0	0	0	10	0	86.25	0	0	0	2.375	13.75	0	35.9011
210	Iguanas absent	100	0	0	0	1	0	0	83.75	0	0	0	2.125	16.25	0	36.7386
211	Iguanas absent	60	0	0	0	1	40	0	90	0	0	0	2	10	0	38.0033
212	Iguanas absent	90	0	0	0	1	10	0	83.75	0	0	2.5	1	13.75	0	39.1968
213	Iguanas absent	100	0	0	0	0	0	0	82.5	0	0	7.5	3.375	10	0	42.1295
214	Iguanas absent	80	0	0	10	12	10	0	72.5	0	0	7.5	2.5	20	0	45.1089
215	Iguanas absent	30	0	0	10	4	60	0	67.5	0	0	5	3	27.5	0	41.7036
216	Iguanas absent	60	0	0	0	1	40	0	60	0	1.25	2.5	2.125	36.25	0	33.0681
217	Iguanas absent	50	0	0	10	6	40	0	61.25	1.25	1.25	0	1.25	36.25	0	25.4313
218	Iguanas absent	70	0	0	0	2	30	0	57.5	3.75	2.5	1.25	1.625	35	0	19.9735
219	Iguanas absent	50	0	0	0	0	50	0	40	11.25	10	0	0.625	38.75	0	18.5602
220	Iguanas absent	10	10	10	0	0	70	0	40	10	12.5	0	0.25	37.5	0	20.6127
221	Iguanas absent	30	0	10	0	0	60	0	41.25	12.5	13.75	0	0.375	32.5	0	18.282
222	Iguanas absent	60	0	0	0	0	40	0	55	5	8.75	2.5	1.5	28.75	0	17.1272
223	Iguanas absent	70	0	0	10	4	20	0	65	6.25	5	2.5	2.25	21.25	0	17.4384
224	Iguanas absent	70	0	0	0	1	30	0	73.75	2.5	2.5	5	2.5	16.25	0	21.6718
225	Iguanas absent	100	0	0	0	0	0	0	80	2.5	1.25	3.75	2.125	12.5	0	28.8821
226	Iguanas absent	70	0	10	0	0	20	0	91.25	0	0	2.5	1.5	6.25	0	31.5828
227	Iguanas absent	100	0	0	0	0	0	0	91.25	0	1.25	1.25	1.375	6.25	0	30.399
228	Iguanas absent	100	0	0	0	0	0	0	92.5	2.5	0	0	0.75	5	0	30.0476
229	Iguanas absent	100	0	0	0	0	0	0	75	17.5	1.25	0	0	6.25	0	28.5293
230	Iguanas absent	10	60	0	0	0	30	0	75	18.75	5	0	0.25	1.25	0	25.6899
231	Iguanas absent	90	10	0	0	1	0	0	66.25	23.75	5	0	0.375	5	0	21.5093
232	Iguanas absent	100	0	0	0	1	0	0	75	20	3.75	0	0.375	1.25	0	19.9126
233	Iguanas absent	70	30	0	0	0	0	0	72.5	17.5	3.75	0	0.25	5	1.25	19.1952
234	Iguanas absent	70	20	0	0	0	10	0	58.75	28.75	5	0	0.5	6.25	1.25	17.5719
235	Iguanas absent	80	0	0	0	0	20	0	52.5	32.5	5	0	0.75	8.75	1.25	15.7907
236	Iguanas absent	100	0	0	0	2	0	0	52.5	36.25	1.25	0	1.375	10	0	16.5261
237	Iguanas absent	70	10	0	0	3	20	0	40	33.75	1.25	0	1.25	16.25	8.75	14.2433
238	Iguanas absent	10	0	10	0	0	80	0	25	23.75	0	0	1.375	5	46.25	4.37156
260	Iguanas absent	40	30	0	0	0	30	0	52.5	13.75	0	0	0	0	33.75	195.346
261	Iguanas absent	80	20	0	0	0	0	0	58.75	20	0	0	0	3.75	17.5	185.465
262	Iguanas absent	100	0	0	0	0	0	0	67.5	27.5	0	0	0.5	0	5	175.594
263	Iguanas absent	100	0	0	0	1	0	0	75	23.75	0	0	0.5	1.25	0	165.736
264	Iguanas absent	100	0	0	0	0	0	0	71.25	23.75	0	1.25	1.625	3.75	0	155.892
265	Iguanas absent	90	0	0	10	8	0	0	76.25	18.75	0	0	0.125	5	0	146.066
266	Iguanas absent	100	0	0	0	0	0	0	81.25	13.75	0	1.25	1.5	3.75	0	136.261
267	Iguanas absent	100	0	0	0	1	0	0	93.75	5	0	0	0.75	1.25	0	126.483
268	Iguanas absent	100	0	0	0	1	0	0	97.5	1.25	0	0	1	1.25	0	116.737
269	Iguanas absent	100	0	0	0	0	0	0	98.75	0	0	0	1.125	1.25	0	107.034
270	Iguanas absent	100	0	0	0	0	0	0	97.5	0	0	0	1.25	2.5	0	97.3856
271	Iguanas absent	100	0	0	0	0	0	0	98.75	0	0	0	1.125	1.25	0	87.8095
272	Iguanas absent	100	0	0	0	0	0	0	95	1.25	0	1.25	1.625	2.5	0	78.3328
273	Iguanas absent	90	0	0	0	3	10	0	93.75	1.25	0	2.5	1.375	1.25	1.25	68.9962
274	Iguanas absent	100	0	0	0	1	0	0	87.5	1.25	0	3.75	1.875	6.25	1.25	59.8654
275	Iguanas absent	90	0	0	10	3	0	0	88.75	0	0	1.25	1	8.75	1.25	51.0509
276	Iguanas absent	90	0	0	0	3	10	0	90	0	0	1.25	0.875	8.75	0	42.7489
277	Iguanas absent	100	0	0	0	1	0	0	76.25	0	0	1.25	1.625	10	12.5	35.3224
278	Iguanas absent	80	0	0	10	4	10	0	72.5	2.5	1.25	0	1.125	10	13.75	29.4419
280	Iguanas absent	80	0	0	0	0	20	0	70	8.75	1.25	1.25	1.625	17.5	1.25	25.8495
281	Iguanas absent	100	0	0	0	0	0	0	62.5	15	2.5	1.25	1.5	18.75	0	25.8518
282	Iguanas absent	80	0	0	0	0	20	0	65	21.25	5	0	0.75	8.75	0	25.8632
283	Iguanas absent	80	0	0	0	0	20	0	67.5	18.75	5	0	0.5	8.75	0	26.9072
284	Iguanas absent	100	0	0	0	1	0	0	70	15	3.75	0	0.375	11.25	0	27.9638
285	Iguanas absent	90	0	0	0	0	10	0	77.5	7.5	1.25	2.5	1.25	11.25	0	29.5653
286	Iguanas absent	60	0	0	20	6	20	0	76.25	5	1.25	3.75	2.125	13.75	0	32.3899
287	Iguanas absent	60	0	0	20	3	20	0	67.5	0	1.25	5	3.125	26.25	0	36.0871
288	Iguanas absent	70	0	0	0	2	30	0	52.5	1.25	3.75	5	2.625	37.5	0	41.2124
289	Iguanas absent	30	0	0	0	0	70	0	56.25	3.75	5	2.5	2.125	32.5	0	39.5796
290	Iguanas absent	80	0	0	0	2	20	0	47.5	3.75	8.75	2.5	1.875	37.5	0	33.4633
291	Iguanas absent	40	0	0	0	2	60	0	60	2.5	7.5	2.5	1.625	27.5	0	29.5293
292	Iguanas absent	70	0	0	0	0	30	0	38.75	2.5	15	1.25	1.375	42.5	0	28.5917
293	Iguanas absent	10	0	30	0	0	60	0	43.75	3.75	15	0	0.75	37.5	0	29.9647
294	Iguanas absent	70	0	10	0	1	20	0	36.25	3.75	17.5	1.25	1.375	41.25	0	28.017
295	Iguanas absent	70	0	10	0	2	20	0	56.25	1.25	11.25	2.5	1.5	28.75	0	27.1662
296	Iguanas absent	50	0	20	0	0	30	0	75	0	1.25	2.5	2.25	21.25	0	27.3622
297	Iguanas absent	80	0	0	0	4	20	0	81.25	0	2.5	1.25	1	15	0	30.2367
298	Iguanas absent	100	0	0	0	0	0	0	83.75	0	1.25	0	0.625	15	0	35.7598
299	Iguanas absent	100	0	0	0	0	0	0	86.25	0	1.25	0	0.375	12.5	0	41.3296
300	Iguanas absent	80	0	0	0	3	20	0	91.25	0	1.25	0	0	7.5	0	40.4321
301	Iguanas absent	100	0	0	0	0	0	0	93.75	0	0	0	0.625	6.25	0	39.8726
302	Iguanas absent	90	0	0	0	0	10	0	87.5	7.5	0	1.25	1.125	3.75	0	38.5
303	Iguanas absent	100	0	0	0	0	0	0	83.75	8.75	0	1.25	1.375	6.25	0	34.6622
304	Iguanas absent	100	0	0	0	1	0	0	83.75	8.75	0	1.25	1.25	6.25	0	31.2484
305	Iguanas absent	100	0	0	0	1	0	0	90	5	0	0	0.375	5	0	29.7016
306	Iguanas absent	100	0	0	0	0	0	0	83.75	6.25	0	0	0.625	10	0	29.2249
307	Iguanas absent	80	0	0	0	0	20	0	82.5	6.25	0	0	0.875	11.25	0	27.1685
308	Iguanas absent	90	0	0	0	4	10	0	80	2.5	0	0	0.875	17.5	0	25.7802
309	Iguanas absent	70	0	0	0	0	30	0	86.25	1.25	0	0	1.875	12.5	0	24.1745
310	Iguanas absent	100	0	0	0	4	0	0	66.25	5	1.25	0	1.375	25	2.5	14.2053
325	Iguanas absent	50	30	20	0	0	0	0	15	50	3.75	0	0	0	31.25	7.71968
326	Iguanas absent	0	100	0	0	0	0	0	20	43.75	5	0	0	0	31.25	14.0803
328	Iguanas absent	0	100	0	0	0	0	0	0	56.25	5	0	0	2.5	36.25	4.08411
329	Iguanas absent	0	70	10	0	0	20	0	0	58.75	10	0	0	7.5	23.75	3.92074
330	Iguanas absent	0	50	30	0	0	20	0	0	45	11.25	0	0	15	28.75	7.23327
331	Iguanas absent	0	20	30	0	0	50	0	0	22.5	12.5	0	0	12.5	52.5	13.2424
338	Iguanas absent	100	0	0	0	0	0	0	66.25	8.75	0	0	0.375	3.75	21.25	204.215
339	Iguanas absent	100	0	0	0	0	0	0	82.5	10	0	0	0.25	3.75	3.75	194.273
340	Iguanas absent	100	0	0	0	0	0	0	90	6.25	0	0	0.25	3.75	0	184.334
341	Iguanas absent	100	0	0	0	0	0	0	97.5	2.5	0	0	0.75	0	0	174.399
342	Iguanas absent	100	0	0	0	3	0	0	100	0	0	0	0.5	0	0	164.469
343	Iguanas absent	100	0	0	0	1	0	0	96.25	0	0	1.25	2.125	2.5	0	154.545
344	Iguanas absent	100	0	0	0	0	0	0	93.75	0	0	1.25	1.5	6.25	-1.25	144.627
345	Iguanas absent	100	0	0	0	0	0	0	92.5	0	0	1.25	2.125	7.5	-1.25	134.718
346	Iguanas absent	100	0	0	0	2	0	0	95	0	0	0	0.875	6.25	-1.25	124.819
347	Iguanas absent	100	0	0	0	2	0	0	97.5	0	0	0	0.875	2.5	0	114.933
348	Iguanas absent	100	0	0	0	0	0	0	98.75	0	0	0	0.5	1.25	0	105.063
349	Iguanas absent	100	0	0	0	1	0	0	96.25	0	0	0	0.375	3.75	0	95.2147
350	Iguanas absent	90	0	0	0	3	10	0	93.75	0	0	0	0.375	6.25	0	85.3956
351	Iguanas absent	100	0	0	0	1	0	0	87.5	0	0	1.25	1.875	11.25	0	75.6169
352	Iguanas absent	90	0	0	10	4	0	0	91.25	0	0	0	1.625	8.75	0	65.8966
353	Iguanas absent	90	0	0	0	1	10	0	91.25	0	0	2.5	2.375	6.25	0	56.265
354	Iguanas absent	90	0	0	0	0	10	0	87.5	0	3.75	1.25	1.625	7.5	0	46.7769
355	Iguanas absent	100	0	0	0	0	0	0	78.75	1.25	5	1.25	1.375	13.75	0	37.5413
356	Iguanas absent	90	0	0	0	1	10	0	71.25	6.25	7.5	1.25	1.5	13.75	0	28.8021
357	Iguanas absent	80	0	0	0	3	20	0	71.25	8.75	5	1.25	1	11.25	2.5	21.1827
358	Iguanas absent	70	20	0	0	1	10	0	63.75	12.5	6.25	2.5	1.875	10	5	16.3338
359	Iguanas absent	70	10	0	10	7	10	0	58.75	23.75	5	0	0.375	6.25	6.25	15.8118
360	Iguanas absent	60	40	0	0	1	0	0	43.75	35	7.5	1.25	1	6.25	6.25	15.8125
361	Iguanas absent	10	70	20	0	1	0	0	43.75	36.25	6.25	0	0.125	5	8.75	15.828
362	Iguanas absent	20	60	20	0	0	0	0	46.25	32.5	6.25	0	0.75	5	10	17.0742
363	Iguanas absent	80	20	0	0	0	0	0	43.75	36.25	7.5	0	0.625	5	7.5	17.9251
364	Iguanas absent	40	40	10	0	0	10	0	56.25	30	3.75	2.5	1.5	5	2.5	20.2642
365	Iguanas absent	90	0	0	0	1	10	0	48.75	30	3.75	5	1.375	12.5	0	22.7636
366	Iguanas absent	60	0	0	0	0	40	0	53.75	22.5	3.75	5	1.75	15	0	27.7578
367	Iguanas absent	50	0	10	0	0	40	0	46.25	23.75	5	2.5	1	22.5	0	32.844
368	Iguanas absent	50	10	20	0	1	20	0	42.5	30	6.25	0	1	21.25	0	37.3807
369	Iguanas absent	60	20	10	0	1	10	0	31.25	28.75	13.75	1.25	1.25	25	0	39.3183
370	Iguanas absent	20	0	40	10	2	30	0	43.75	28.75	11.25	0	1	16.25	0	39.3272
371	Iguanas absent	80	0	10	0	0	10	0	22.5	27.5	22.5	1.25	1.625	26.25	0	38.6277
372	Iguanas absent	30	10	30	0	5	30	0	33.75	27.5	20	0	0.625	18.75	0	39.6547
373	Iguanas absent	10	10	50	0	0	30	0	42.5	21.25	13.75	1.25	2	21.25	0	37.8319
374	Iguanas absent	70	0	0	10	4	20	0	60	11.25	12.5	0	0.75	16.25	0	37.2059
375	Iguanas absent	90	0	0	0	3	10	0	76.25	1.25	3.75	1.25	1.75	17.5	0	37.3482
376	Iguanas absent	90	0	0	0	0	10	0	83.75	0	2.5	0	1.375	13.75	0	39.5026
377	Iguanas absent	80	0	0	0	0	20	0	86.25	0	0	0	1	13.75	0	43.8744
378	Iguanas absent	80	0	0	0	0	20	0	87.5	0	0	0	0.375	12.5	0	49.8839
379	Iguanas absent	80	0	0	0	0	20	0	88.75	0	0	0	0.375	11.25	0	50.468
380	Iguanas absent	100	0	0	0	0	0	0	91.25	0	0	0	0.625	8.75	0	49.7377
381	Iguanas absent	100	0	0	0	2	0	0	95	0	0	1.25	0.875	3.75	0	48.1044
382	Iguanas absent	90	0	0	10	7	0	0	96.25	0	0	0	0.375	3.75	0	43.7823
383	Iguanas absent	90	0	0	0	0	10	0	96.25	0	0	1.25	1.125	2.5	0	41.1326
384	Iguanas absent	90	0	0	0	0	10	0	93.75	0	0	0	0.25	6.25	0	39.6165
385	Iguanas absent	80	0	0	0	0	20	0	91.25	0	0	0	0.5	8.75	0	39.2599
386	Iguanas absent	80	0	0	0	3	20	0	88.75	0	0	0	0.5	11.25	0	37.0013
387	Iguanas absent	90	0	0	0	0	10	0	78.75	0	0	0	2	21.25	0	35.7435
388	Iguanas absent	70	0	0	0	2	30	0	83.75	0	0	1.25	3.5	15	0	26.3825
389	Iguanas absent	90	0	0	0	0	10	0	71.25	3.75	0	1.25	3.75	21.25	2.5	17.4262
390	Iguanas absent	90	0	0	0	0	10	0	66.25	5	0	1.25	2.625	12.5	15	9.59957
391	Iguanas absent	80	10	0	0	0	10	0	46.25	10	0	0	0.875	10	33.75	8.32712
403	Iguanas absent	30	40	30	0	0	0	0	18.75	20	2.5	0	0	5	53.75	10.5599
406	Iguanas absent	100	0	0	0	0	0	0	32.5	51.25	7.5	0	0	1.25	7.5	10.0192
407	Iguanas absent	10	90	10	0	0	0	-10	32.5	51.25	6.25	0	0	0	10	19.3447
409	Iguanas absent	0	100	0	0	0	0	0	0	66.25	5	0	0	2.5	26.25	14.0044
410	Iguanas absent	0	90	10	0	0	0	0	0	48.75	7.5	0	0	10	33.75	13.9543
419	Iguanas absent	100	0	0	0	1	0	0	80	1.25	0	0	0.625	0	18.75	213.654
420	Iguanas absent	100	0	0	0	0	0	0	93.75	1.25	0	0	0.625	0	5	203.684
421	Iguanas absent	100	0	0	0	2	0	0	98.75	0	0	0	0.25	1.25	0	193.715
422	Iguanas absent	100	0	0	0	0	0	0	97.5	0	0	0	0.375	2.5	0	183.746
423	Iguanas absent	100	0	0	0	0	0	0	95	0	0	0	0.625	5	0	173.778
424	Iguanas absent	100	0	0	0	2	0	0	95	1.25	0	0	0.875	3.75	0	163.81
425	Iguanas absent	100	0	0	0	0	0	0	92.5	1.25	0	0	1.5	6.25	0	153.843
426	Iguanas absent	80	0	0	0	3	20	0	93.75	1.25	0	0	1.125	6.25	-1.25	143.877
427	Iguanas absent	80	0	0	0	0	30	-10	90	0	0	0	1.75	10	0	133.912
428	Iguanas absent	90	0	0	0	3	10	0	90	0	0	0	1.25	11.25	-1.25	123.949
429	Iguanas absent	90	0	0	0	0	10	0	93.75	0	0	0	1	6.25	0	113.987
430	Iguanas absent	100	0	0	0	0	0	0	97.5	0	0	0	0.5	2.5	0	104.027
431	Iguanas absent	100	0	0	0	0	0	0	95	0	0	0	0.625	5	0	94.0709
432	Iguanas absent	80	0	0	0	0	20	0	92.5	0	0	0	0.875	7.5	0	84.1184
433	Iguanas absent	70	0	0	0	1	30	0	88.75	0	0	1.25	1.5	10	0	74.1715
434	Iguanas absent	80	0	0	0	4	20	0	88.75	1.25	0	1.25	1.375	8.75	0	64.2329
435	Iguanas absent	100	0	0	0	2	0	0	77.5	6.25	1.25	1.25	1.875	8.75	5	54.307
436	Iguanas absent	90	0	0	0	2	10	0	63.75	8.75	8.75	0	1	7.5	11.25	44.4025
437	Iguanas absent	40	0	30	0	1	30	0	52.5	8.75	6.25	0	0.625	8.75	23.75	34.5376
438	Iguanas absent	40	10	10	0	0	40	0	43.75	7.5	10	0	0.625	7.5	31.25	24.7599
439	Iguanas absent	40	40	20	0	0	0	0	45	3.75	2.5	0	0.625	10	38.75	15.2381
446	Iguanas absent	0	90	10	0	0	0	0	32.5	26.25	6.25	0	1.5	2.5	32.5	10.6927
447	Iguanas absent	20	70	10	0	0	0	0	36.25	31.25	7.5	0	1.5	7.5	17.5	13.743
448	Iguanas absent	60	40	0	0	2	0	0	37.5	37.5	8.75	0	1.25	11.25	5	18.8932
449	Iguanas absent	20	70	10	0	0	0	0	35	42.5	10	0	0.625	12.5	0	23.8739
450	Iguanas absent	20	70	10	0	0	0	0	26.25	52.5	12.5	0	0.625	8.75	0	27.806
451	Iguanas absent	10	80	10	0	3	0	0	18.75	51.25	21.25	1.25	0.5	7.5	0	29.42
452	Iguanas absent	0	70	30	0	0	0	0	22.5	51.25	18.75	1.25	0.75	6.25	0	30.0195
453	Iguanas absent	10	60	30	0	0	0	0	16.25	52.5	20	2.5	2.25	8.75	0	32.6979
454	Iguanas absent	0	80	20	0	4	0	0	22.5	48.75	18.75	1.25	2	8.75	0	35.7902
455	Iguanas absent	20	70	10	0	0	0	0	38.75	32.5	13.75	2.5	3	12.5	0	40.2139
456	Iguanas absent	70	10	0	0	0	20	0	63.75	17.5	8.75	1.25	1.375	8.75	0	43.8898
457	Iguanas absent	100	0	0	0	0	0	0	82.5	1.25	0	1.25	1.375	15	0	45.7927
458	Iguanas absent	80	0	0	0	4	20	0	87.5	0	0	0	0.5	12.5	0	49.074
459	Iguanas absent	90	0	0	0	0	10	0	80	0	0	0	0.875	20	0	52.657
460	Iguanas absent	70	0	0	0	0	30	0	87.5	0	0	0	0.375	12.5	0	57.7599
461	Iguanas absent	100	0	0	0	0	0	0	86.25	0	0	0	0.25	13.75	0	60.5054
462	Iguanas absent	80	0	0	0	0	20	0	97.5	0	0	0	0.375	2.5	0	59.6613
463	Iguanas absent	100	0	0	0	0	0	0	95	0	0	1.25	1.375	3.75	0	57.0777
464	Iguanas absent	100	0	0	0	0	0	0	93.75	0	0	1.25	1.5	5	0	53.2346
465	Iguanas absent	90	0	0	0	0	10	0	87.5	0	0	1.25	1.125	11.25	0	51.0776
466	Iguanas absent	100	0	0	0	0	0	0	81.25	0	0	0	0.625	18.75	0	49.5818
467	Iguanas absent	90	0	0	0	0	10	0	77.5	0	0	0	0.875	22.5	0	49.2844
468	Iguanas absent	90	0	0	0	0	10	0	81.25	0	0	0	0.875	18.75	0	46.922
469	Iguanas absent	90	0	0	0	0	10	0	76.25	0	0	0	1.875	23.75	0	39.7573
470	Iguanas absent	60	0	0	0	7	40	0	77.5	0	0	1.25	2.375	21.25	0	31.1649
471	Iguanas absent	80	0	0	10	13	10	0	62.5	0	0	0	2.875	37.5	0	23.681
472	Iguanas absent	70	0	0	0	0	30	0	70	1.25	0	1.25	3.5	27.5	0	18.6887
473	Iguanas absent	80	0	0	0	0	20	0	65	7.5	0	0	2.5	21.25	6.25	18.0677
474	Iguanas absent	90	10	0	0	3	0	0	58.75	11.25	0	0	1.875	11.25	18.75	22.0212
475	Iguanas absent	60	40	0	0	0	0	0	42.5	15	1.25	0	1.75	10	31.25	29.0234
476	Iguanas absent	10	70	10	0	0	10	0	36.25	18.75	0	0	1.375	6.25	38.75	37.3996
488	Iguanas absent	70	20	0	0	0	10	0	33.75	12.5	8.75	0	1.75	16.25	28.75	24.6993
489	Iguanas absent	30	20	20	0	0	30	0	40	22.5	6.25	0	0.875	15	16.25	18.7842
490	Iguanas absent	50	50	0	0	0	0	0	40	28.75	8.75	0	0.5	17.5	5	16.719
491	Iguanas absent	80	10	0	0	0	10	0	60	26.25	0	0	0	7.5	6.25	13.541
493	Iguanas absent	20	70	10	0	0	0	0	42.5	47.5	6.25	0	0	1.25	2.5	23.9444
504	Iguanas absent	100	0	0	0	2	0	0	85	0	0	0	0.375	0	15	208.746
505	Iguanas absent	100	0	0	0	0	0	0	98.75	0	0	0	0.875	0	1.25	210.674
506	Iguanas absent	100	0	0	0	1	0	0	100	0	0	0	0.625	0	0	203.647
507	Iguanas absent	100	0	0	0	1	0	0	91.25	0	0	0	0.5	8.75	0	193.676
508	Iguanas absent	90	0	0	0	0	10	0	90	0	0	0	0.375	10	0	183.705
509	Iguanas absent	90	0	0	0	0	10	0	83.75	0	0	0	0.25	16.25	0	173.735
510	Iguanas absent	80	0	0	0	0	20	0	92.5	1.25	0	0	0.75	6.25	0	163.765
511	Iguanas absent	90	10	0	0	3	0	0	90	0	0	0	0.75	10	0	153.795
512	Iguanas absent	90	0	0	0	0	10	0	91.25	2.5	0	0	1.625	7.5	-1.25	143.825
513	Iguanas absent	90	0	0	0	5	10	0	86.25	1.25	0	0	1	13.75	-1.25	133.857
514	Iguanas absent	70	0	0	0	1	30	0	88.75	1.25	0	0	1.125	11.25	-1.25	123.889
515	Iguanas absent	90	0	0	0	0	10	0	86.25	1.25	1.25	0	0.625	10	1.25	113.922
516	Iguanas absent	100	0	0	0	0	0	0	82.5	6.25	2.5	0	0.25	5	3.75	103.956
517	Iguanas absent	100	0	0	0	1	0	0	70	8.75	6.25	0	0.125	11.25	3.75	93.9918
518	Iguanas absent	90	0	0	0	0	10	0	58.75	12.5	6.25	0	0.25	13.75	8.75	84.0299
519	Iguanas absent	90	0	0	0	0	10	0	51.25	7.5	5	0	0.625	17.5	18.75	74.0711
520	Iguanas absent	90	0	0	0	0	10	0	52.5	6.25	1.25	0	1.125	8.75	31.25	64.1169
521	Iguanas absent	80	10	0	0	2	10	0	46.25	5	1.25	0	1.25	5	42.5	54.1697
534	Iguanas absent	20	60	20	0	2	0	0	17.5	51.25	6.25	0	1.125	0	25	10.5697
535	Iguanas absent	20	80	0	0	0	0	0	15	67.5	10	0	0.5	0	7.5	15.6546
536	Iguanas absent	0	80	20	0	0	0	0	8.75	80	10	0	0.375	0	1.25	18.2692
537	Iguanas absent	0	80	20	0	0	0	0	3.75	81.25	15	0	0.375	0	0	19.5677
538	Iguanas absent	0	80	20	0	0	0	0	2.5	81.25	16.25	0	0.375	0	0	20.2054
539	Iguanas absent	0	90	10	0	0	0	0	1.25	80	16.25	2.5	2	0	0	23.1218
540	Iguanas absent	0	90	0	10	7	0	0	7.5	77.5	13.75	1.25	1.75	0	0	26.528
541	Iguanas absent	30	60	10	0	4	0	0	25	61.25	8.75	2.5	2.375	2.5	0	32.2483
542	Iguanas absent	100	0	0	0	0	0	0	51.25	37.5	6.25	0	1.375	5	0	34.1548
543	Iguanas absent	90	0	0	0	0	10	0	77.5	10	2.5	0	1.25	10	0	36.1811
544	Iguanas absent	70	0	0	0	0	30	0	92.5	0	0	0	1.25	7.5	0	40.5349
545	Iguanas absent	90	0	0	0	1	10	0	85	0	0	0	0.875	15	0	46.6479
546	Iguanas absent	80	0	0	0	2	20	0	91.25	0	0	0	0.375	8.75	0	53.925
547	Iguanas absent	100	0	0	0	0	0	0	88.75	0	0	0	1.125	11.25	0	61.9575
548	Iguanas absent	100	0	0	0	0	0	0	96.25	0	0	0	1.125	3.75	0	63.2581
549	Iguanas absent	100	0	0	0	1	0	0	93.75	0	0	0	1	6.25	0	62.9691
550	Iguanas absent	90	0	0	0	1	10	0	88.75	0	0	0	0.625	11.25	0	62.8695
551	Iguanas absent	90	0	0	0	1	10	0	73.75	0	0	1.25	0.875	25	0	61.0538
552	Iguanas absent	50	0	0	0	0	50	0	73.75	0	0	1.25	1.75	25	0	59.5723
553	Iguanas absent	70	0	0	0	4	30	0	67.5	0	0	1.25	0.875	31.25	0	58.8484
554	Iguanas absent	60	0	0	0	0	40	0	72.5	0	0	0	0.875	27.5	0	53.364
555	Iguanas absent	90	0	0	0	0	10	0	60	0	0	0	1.25	40	0	45.1594
556	Iguanas absent	70	0	0	0	3	30	0	61.25	0	0	1.25	2.625	37.5	0	37.815
557	Iguanas absent	40	0	0	0	1	60	0	55	0	0	1.25	4.25	43.75	0	31.9299
558	Iguanas absent	10	0	0	0	10	90	0	70	0	0	1.25	2.5	28.75	0	28.4252
559	Iguanas absent	90	0	0	0	4	10	0	68.75	1.25	0	0	3	30	0	28.0206
560	Iguanas absent	80	0	0	0	3	20	0	81.25	6.25	0	0	2.875	12.5	0	30.7187
561	Iguanas absent	70	0	0	0	8	30	0	71.25	15	1.25	0	2	12.5	0	36.0703
562	Iguanas absent	80	0	0	0	0	20	0	56.25	30	1.25	1.25	3.75	10	1.25	43.0979
563	Iguanas absent	80	20	0	0	3	0	0	35	28.75	1.25	1.25	2.5	7.5	26.25	51.1149
573	Iguanas absent	60	10	0	0	7	30	0	51.25	7.5	0	0	1.5	22.5	18.75	38.8477
574	Iguanas absent	80	0	0	0	3	20	0	47.5	10	5	0	1.75	33.75	3.75	32.4499
575	Iguanas absent	40	0	20	0	4	40	0	47.5	11.25	2.5	0	0.875	38.75	0	28.2097
576	Iguanas absent	50	0	0	0	0	50	0	48.75	11.25	5	0	1.375	35	0	25.5385
577	Iguanas absent	80	10	0	0	0	10	0	58.75	7.5	1.25	0	0.5	31.25	1.25	23.5807
578	Iguanas absent	100	0	0	0	0	0	0	53.75	16.25	3.75	0	0.375	25	1.25	25.6675
579	Iguanas absent	40	40	10	0	0	10	0	38.75	36.25	6.25	0	0	16.25	2.5	30.9924
580	Iguanas absent	0	90	10	0	0	0	0	17.5	38.75	6.25	0	0	8.75	28.75	25.9066
586	Iguanas absent	60	30	0	0	0	10	0	60	0	0	0	0.875	0	40	196.107
587	Iguanas absent	100	0	0	0	0	0	0	77.5	3.75	0	0	1	5	13.75	197.244
588	Iguanas absent	100	0	0	0	0	0	0	95	0	0	0	0.625	3.75	1.25	198.876
589	Iguanas absent	100	0	0	0	0	0	0	96.25	0	0	0	0.625	3.75	0	200.842
590	Iguanas absent	100	0	0	0	1	0	0	100	0	0	0	0.5	0	0	203.145
591	Iguanas absent	100	0	0	0	0	0	0	91.25	0	0	0	0.875	8.75	0	194.158
592	Iguanas absent	40	0	0	0	0	60	0	95	1.25	0	0	0.5	3.75	0	184.213
593	Iguanas absent	90	0	0	0	0	10	0	81.25	2.5	0	0	0.25	16.25	0	174.271
594	Iguanas absent	70	0	0	0	0	30	0	88.75	5	1.25	0	0.5	5	0	164.334
595	Iguanas absent	100	0	0	0	1	0	0	83.75	5	1.25	0	0.375	10	0	154.401
596	Iguanas absent	100	0	0	0	0	0	0	76.25	5	1.25	0	1.25	5	12.5	144.473
597	Iguanas absent	90	10	0	0	1	0	0	63.75	1.25	0	0	0.75	10	25	134.552
598	Iguanas absent	90	0	0	0	0	10	0	53.75	1.25	0	0	0.875	7.5	37.5	124.64
599	Iguanas absent	90	0	0	0	0	10	0	51.25	1.25	1.25	0	0.25	7.5	38.75	114.738
602	Iguanas absent	0	20	30	0	0	50	0	38.75	10	2.5	0	0.125	2.5	46.25	85.1337
617	Iguanas absent	0	90	10	0	0	0	0	2.5	57.5	7.5	0	0	0	32.5	8.78129
618	Iguanas absent	0	90	10	0	0	0	0	0	68.75	11.25	0	0	1.25	18.75	9.57218
619	Iguanas absent	0	90	10	0	0	0	0	0	80	12.5	0	0	1.25	6.25	10.4652
620	Iguanas absent	0	90	10	0	0	0	0	0	85	11.25	2.5	1.875	1.25	0	13.7102
621	Iguanas absent	0	80	10	10	5	0	0	3.75	85	10	1.25	2	0	0	18.1146
622	Iguanas absent	0	90	10	0	1	0	0	21.25	67.5	8.75	2.5	2.75	0	0	22.7818
623	Iguanas absent	10	70	20	0	2	0	0	52.5	37.5	5	0	1.75	5	0	24.2428
624	Iguanas absent	90	0	0	0	4	10	0	70	16.25	3.75	0	0.875	10	0	26.8846
625	Iguanas absent	100	0	0	0	0	0	0	85	0	0	0	1.5	15	0	32.5083
626	Iguanas absent	100	0	0	0	1	0	0	83.75	0	0	0	0.75	16.25	0	39.8715
627	Iguanas absent	90	0	0	0	0	10	0	88.75	0	0	0	0.875	11.25	0	48.1832
628	Iguanas absent	90	0	0	0	1	10	0	90	0	0	0	1.125	10	0	55.4524
629	Iguanas absent	100	0	0	0	6	0	0	95	0	0	0	0.75	5	0	53.2874
630	Iguanas absent	100	0	0	0	1	0	0	86.25	6.25	0	0	1.875	7.5	0	52.944
631	Iguanas absent	80	0	0	0	0	20	0	78.75	6.25	0	0	1.625	15	0	54.4566
632	Iguanas absent	50	0	0	0	2	50	0	65	6.25	0	1.25	1.25	27.5	0	57.6794
633	Iguanas absent	30	0	0	10	4	60	0	66.25	0	0	1.25	1.875	32.5	0	61.8048
634	Iguanas absent	70	0	0	0	3	30	0	58.75	0	0	2.5	1.75	38.75	0	66.5273
635	Iguanas absent	50	0	0	0	0	50	0	67.5	0	0	1.25	1.625	31.25	0	59.2288
636	Iguanas absent	30	0	0	0	0	70	0	61.25	0	0	0	1	38.75	0	51.9588
637	Iguanas absent	30	0	0	0	0	70	0	62.5	0	0	0	1	37.5	0	45.7199
638	Iguanas absent	70	0	0	0	0	30	0	48.75	0	0	0	2.625	51.25	0	40.986
639	Iguanas absent	50	0	0	0	1	50	0	65	0	0	0	2.75	35	0	38.3188
640	Iguanas absent	80	0	0	0	1	20	0	70	0	0	0	4.125	30	0	38.0194
641	Iguanas absent	90	0	0	0	6	10	0	82.5	0	0	0	3.125	17.5	0	40.0494
642	Iguanas absent	90	0	0	0	1	10	0	82.5	0	0	0	3	17.5	0	44.2875
643	Iguanas absent	70	0	0	0	3	30	0	81.25	5	0	1.25	3.5	12.5	0	50.1772
644	Iguanas absent	70	20	0	10	15	0	0	67.5	8.75	0	0	1	11.25	12.5	57.2106
645	Iguanas absent	50	50	0	0	2	0	0	57.5	8.75	0	1.25	2.25	5	27.5	65.0176
651	Iguanas absent	80	10	0	0	0	10	0	55	2.5	1.25	0	0.5	8.75	32.5	68.6715
652	Iguanas absent	70	0	10	0	0	20	0	52.5	3.75	7.5	0	1.625	16.25	20	60.5212
653	Iguanas absent	50	0	0	0	7	50	0	63.75	3.75	11.25	0	1.375	13.75	7.5	52.998
654	Iguanas absent	80	0	0	0	0	20	0	53.75	3.75	10	0	2.375	30	2.5	46.4079
655	Iguanas absent	40	0	0	0	0	60	0	53.75	2.5	6.25	0	2.125	37.5	0	41.2013
656	Iguanas absent	30	0	0	0	3	70	0	43.75	1.25	5	0	1	50	0	37.9517
657	Iguanas absent	30	0	0	0	1	70	0	45	1.25	5	0	1.375	48.75	0	35.0216
658	Iguanas absent	50	0	0	0	3	50	0	46.25	1.25	2.5	0	0.875	50	0	33.6206
659	Iguanas absent	20	0	10	0	0	70	0	55	6.25	1.25	0	1.125	37.5	0	35.1157
660	Iguanas absent	50	0	0	0	0	50	0	45	22.5	5	0	1.25	27.5	0	32.7264
661	Iguanas absent	30	50	10	0	0	10	0	31.25	30	11.25	0	0.625	12.5	15	22.9577
667	Iguanas absent	100	0	0	0	3	0	0	71.25	12.5	0	0	0.5	1.25	15	186.109
668	Iguanas absent	100	0	0	0	3	0	0	85	10	0	0	0.5	5	0	187.307
669	Iguanas absent	70	0	0	0	0	30	0	92.5	6.25	0	0	0.5	0	1.25	189.024
670	Iguanas absent	100	0	0	0	0	0	0	87.5	5	0	0	0.75	3.75	3.75	191.031
671	Iguanas absent	100	0	0	0	1	0	0	80	3.75	0	0	0.625	0	16.25	193.451
672	Iguanas absent	100	0	0	0	1	0	0	62.5	2.5	0	0	0.875	7.5	27.5	195.155
673	Iguanas absent	100	0	0	0	2	0	0	52.5	1.25	0	0	0.125	8.75	37.5	185.264
674	Iguanas absent	90	10	0	0	0	0	0	48.75	1.25	0	0	0.25	12.5	37.5	175.382
675	Iguanas absent	90	10	0	0	0	0	0	53.75	2.5	1.25	0	0.125	5	37.5	165.511
676	Iguanas absent	80	10	10	0	0	0	0	53.75	2.5	0	0	0.125	6.25	37.5	155.653
677	Iguanas absent	70	10	0	0	0	20	0	46.25	2.5	1.25	0	0.25	0	50	145.811
696	Iguanas absent	0	80	10	0	0	10	0	0	55	7.5	0	0	0	37.5	2.36668
697	Iguanas absent	0	80	20	0	0	0	0	0	67.5	10	1.25	1	1.25	20	4.10784
698	Iguanas absent	0	90	10	0	3	0	0	0	76.25	15	1.25	0.875	0	7.5	10.973
699	Iguanas absent	0	90	10	0	1	0	0	7.5	68.75	21.25	1.25	1.625	0	1.25	12.7461
700	Iguanas absent	30	60	10	0	0	0	0	37.5	42.5	16.25	0	1.75	3.75	0	14.2491
701	Iguanas absent	80	0	0	0	4	20	0	65	18.75	11.25	0	1.625	5	0	18.3876
702	Iguanas absent	80	0	0	0	1	20	0	92.5	0	0	0	2	7.5	0	25.925
703	Iguanas absent	80	0	0	0	1	20	0	85	0	0	0	1.25	15	0	34.7139
704	Iguanas absent	80	0	0	0	1	20	0	85	0	0	0	0.75	15	0	44.0106
705	Iguanas absent	90	0	0	0	0	10	0	80	3.75	0	0	1.125	16.25	0	45.9841
706	Iguanas absent	80	0	0	0	0	20	0	87.5	7.5	1.25	0	1.375	3.75	0	43.3488
707	Iguanas absent	100	0	0	0	3	0	0	77.5	15	1.25	0	1.375	6.25	0	42.9259
708	Iguanas absent	40	50	0	0	4	10	0	78.75	5	1.25	0	1	15	0	44.7782
709	Iguanas absent	60	0	0	0	0	40	0	67.5	7.5	0	1.25	1.5	23.75	0	48.6465
710	Iguanas absent	80	0	0	0	0	20	0	61.25	0	0	5	4.625	33.75	0	52.8128
711	Iguanas absent	60	0	0	10	5	30	0	63.75	0	0	3.75	3.875	32.5	0	58.2686
712	Iguanas absent	70	0	0	0	1	30	0	63.75	0	0	3.75	4	32.5	0	64.8091
713	Iguanas absent	90	0	0	0	0	10	0	55	0	0	0	1.625	45	0	59.6796
714	Iguanas absent	30	0	0	0	4	70	0	63.75	0	0	0	0.75	36.25	0	54.3347
715	Iguanas absent	80	0	0	0	0	20	0	58.75	0	0	0	1.75	41.25	0	50.4162
716	Iguanas absent	80	0	0	0	2	20	0	73.75	0	0	0	1.375	26.25	0	48.2729
717	Iguanas absent	70	0	0	0	4	30	0	77.5	0	0	0	2.375	22.5	0	48.0354
718	Iguanas absent	90	0	0	0	3	10	0	82.5	0	0	0	2.625	17.5	0	49.6577
719	Iguanas absent	90	0	0	0	1	10	0	78.75	0	0	0	2.25	21.25	0	53.1348
720	Iguanas absent	90	0	0	0	0	10	0	80	2.5	0	1.25	3.375	16.25	0	58.1349
721	Iguanas absent	80	0	0	0	0	20	0	73.75	8.75	0	1.25	3.625	16.25	0	64.3037
722	Iguanas absent	90	0	0	0	0	10	0	75	12.5	0	1.25	3.25	8.75	2.5	71.3387
723	Iguanas absent	90	0	0	0	0	10	0	57.5	15	7.5	0	1.25	15	5	79.0088
724	Iguanas absent	40	0	20	0	1	40	0	46.25	8.75	6.25	0	0.625	21.25	17.5	87.1465
725	Iguanas absent	20	0	10	0	3	70	0	38.75	11.25	8.75	0	0.5	20	21.25	95.6324
726	Iguanas absent	50	20	10	0	0	20	0	53.75	5	1.25	0	1.375	18.75	21.25	90.9103
727	Iguanas absent	100	0	0	0	0	0	0	67.5	8.75	1.25	0	2.125	13.75	8.75	82.546
728	Iguanas absent	60	0	0	0	2	40	0	81.25	2.5	1.25	0	2.125	12.5	2.5	74.5784
729	Iguanas absent	90	0	0	0	1	10	0	61.25	1.25	10	1.25	3.875	26.25	0	67.1489
730	Iguanas absent	30	0	60	0	0	10	0	67.5	0	5	1.25	3.375	26.25	0	60.4561
731	Iguanas absent	70	0	20	0	0	10	0	48.75	1.25	8.75	1.25	3.5	40	0	54.7709
732	Iguanas absent	40	10	0	0	0	50	0	48.75	0	7.5	0	1.5	43.75	0	50.4351
733	Iguanas absent	30	0	10	0	0	60	0	33.75	1.25	6.25	0	1	58.75	0	47.8172
734	Iguanas absent	40	0	10	0	0	50	0	33.75	0	6.25	0	1	60	0	44.7484
735	Iguanas absent	40	0	0	0	1	60	0	30	0	7.5	0	1.25	62.5	0	43.6606
736	Iguanas absent	10	0	0	0	5	90	0	38.75	0	7.5	0	0.625	53.75	0	41.0117
737	Iguanas absent	70	0	0	0	0	30	0	38.75	6.25	11.25	0	1.375	43.75	0	31.0968
738	Iguanas absent	90	0	0	0	5	10	0	30	23.75	22.5	0	0	21.25	2.5	21.2368
739	Iguanas absent	0	40	60	0	0	0	0	25	25	12.5	0	0.625	3.75	33.75	11.5728
743	Iguanas absent	0	0	0	0	0	100	0	18.75	3.75	0	0	0.125	0	77.5	175.267
745	Iguanas absent	90	10	0	0	0	0	0	52.5	7.5	0	0	0.875	0	40	176.115
746	Iguanas absent	70	30	0	0	0	0	0	56.25	2.5	0	0	0.875	3.75	37.5	177.381
747	Iguanas absent	90	10	0	0	1	0	0	52.5	5	0	0	0.375	3.75	38.75	179.194
766	Iguanas absent	0	70	30	0	0	0	0	6.25	45	15	1.25	1.75	0	32.5	2.74296
767	Iguanas absent	20	20	60	0	2	0	0	30	36.25	8.75	1.25	2.25	2.5	21.25	4.46856
768	Iguanas absent	100	0	0	0	0	0	0	45	22.5	15	1.25	3	7.5	8.75	12.4512
769	Iguanas absent	90	0	0	0	4	10	0	68.75	8.75	10	0	1.75	10	2.5	22.1142
770	Iguanas absent	100	0	0	0	2	0	0	67.5	3.75	8.75	0	1.625	20	0	31.9684
771	Iguanas absent	40	0	0	0	1	60	0	82.5	2.5	5	0	1.25	10	0	41.8791
772	Iguanas absent	90	0	0	0	0	10	0	68.75	15	1.25	0	0.875	15	0	36.82
773	Iguanas absent	70	30	0	0	0	0	0	68.75	22.5	3.75	0	0.5	5	0	33.4708
774	Iguanas absent	60	30	10	0	0	0	0	58.75	27.5	3.75	0	2	10	0	32.9212
775	Iguanas absent	90	10	0	0	0	0	0	63.75	17.5	3.75	0	3.5	15	0	35.3024
776	Iguanas absent	90	0	0	0	2	10	0	68.75	7.5	1.25	0	2.875	22.5	0	39.4089
777	Iguanas absent	80	0	0	0	0	20	0	72.5	0	0	5	4.75	22.5	0	44.2737
778	Iguanas absent	50	0	0	20	21	30	0	76.25	0	0	2.5	1.5	21.25	0	50.6577
779	Iguanas absent	80	0	0	0	2	20	0	70	0	0	5	4.375	25	0	58.0618
780	Iguanas absent	80	0	0	0	1	20	0	68.75	0	0	0	2.75	31.25	0	66.1445
781	Iguanas absent	70	0	0	0	5	30	0	66.25	0	0	0	1.375	33.75	0	63.3704
782	Iguanas absent	60	0	0	0	0	40	0	72.5	0	0	0	2.25	27.5	0	60.0445
783	Iguanas absent	80	0	0	0	2	20	0	77.5	0	0	1.25	2.125	21.25	0	58.2565
784	Iguanas absent	100	0	0	0	3	0	0	72.5	0	0	1.25	2.75	26.25	0	58.0597
785	Iguanas absent	50	0	0	0	1	50	0	75	0	1.25	1.25	3.125	22.5	0	59.4089
786	Iguanas absent	90	0	0	0	4	10	0	70	0	1.25	0	1.5	28.75	0	62.3445
787	Iguanas absent	60	0	0	0	0	40	0	78.75	0	1.25	1.25	3.5	18.75	0	66.6573
788	Iguanas absent	90	0	0	0	3	10	0	76.25	0	0	1.25	3.375	22.5	0	72.1006
789	Iguanas absent	70	0	0	0	6	30	0	83.75	0	0	1.25	2.625	15	0	78.4394
790	Iguanas absent	100	0	0	0	0	0	0	65	0	8.75	0	1.25	26.25	0	85.4746
791	Iguanas absent	20	0	40	0	0	40	0	58.75	0	7.5	0	0.625	33.75	0	93.0485
792	Iguanas absent	50	0	0	0	1	50	0	48.75	2.5	13.75	0	0.75	35	0	97.8472
793	Iguanas absent	90	0	0	0	0	10	0	60	2.5	5	0	1.625	32.5	0	93.2312
794	Iguanas absent	80	0	0	0	6	20	0	71.25	5	1.25	0	1.75	22.5	0	88.6658
795	Iguanas absent	90	0	0	0	8	10	0	65	2.5	2.5	0	1.75	30	0	81.3001
796	Iguanas absent	70	0	0	0	2	30	0	48.75	2.5	13.75	1.25	3.125	33.75	0	74.5436
797	Iguanas absent	40	0	10	10	12	40	0	55	0	15	0	1.125	30	0	68.5763
798	Iguanas absent	70	0	0	0	5	30	0	43.75	1.25	15	1.25	2.125	38.75	0	63.6209
799	Iguanas absent	40	0	0	0	4	60	0	45	2.5	11.25	0	0.75	41.25	0	59.9288
800	Iguanas absent	30	0	30	0	0	40	0	32.5	2.5	11.25	0	0.625	53.75	0	57.228
801	Iguanas absent	20	0	10	0	0	70	0	28.75	1.25	17.5	0	0.125	52.5	0	54.5888
802	Iguanas absent	40	0	0	0	0	60	0	22.5	0	21.25	0	0.875	56.25	0	50.914
803	Iguanas absent	30	0	30	0	1	40	0	28.75	0	13.75	0	0.75	57.5	0	40.968
804	Iguanas absent	10	0	20	0	0	70	0	45	0	16.25	0	1.5	38.75	0	31.0396
805	Iguanas absent	70	0	20	0	0	10	0	36.25	13.75	26.25	0	0.75	23.75	0	21.1536
806	Iguanas absent	10	30	60	0	0	0	0	27.5	18.75	22.5	0	0.75	6.25	25	11.4205
826	Iguanas absent	30	30	30	0	0	10	0	46.25	5	6.25	0	1.5	2.5	40	22.5294
827	Iguanas absent	50	0	40	0	1	10	0	51.25	5	5	0	1.375	11.25	27.5	32.257
828	Iguanas absent	90	0	0	0	4	10	0	56.25	6.25	11.25	0	1	11.25	15	35.1122
829	Iguanas absent	80	20	0	0	1	0	0	50	26.25	10	0	1	11.25	2.5	28.2578
830	Iguanas absent	20	70	10	0	0	0	0	45	40	12.5	0	0.5	2.5	0	23.7293
831	Iguanas absent	30	60	10	0	0	0	0	41.25	37.5	10	0	1.125	11.25	0	22.9476
832	Iguanas absent	40	0	10	0	9	50	0	63.75	22.5	6.25	0	1.5	7.5	0	26.2497
833	Iguanas absent	90	0	0	0	10	10	0	76.25	1.25	2.5	0	1.5	20	0	30.4243
834	Iguanas absent	70	0	0	0	0	30	0	82.5	0	0	3.75	4.625	13.75	0	36.5066
835	Iguanas absent	80	0	0	10	0	10	0	76.25	0	1.25	2.5	4.125	20	0	44.0315
836	Iguanas absent	90	0	0	0	4	10	0	71.25	0	1.25	3.75	4.375	23.75	0	52.3808
837	Iguanas absent	40	0	0	0	3	60	0	77.5	0	2.5	0	2.75	20	0	61.2182
838	Iguanas absent	80	0	0	0	3	20	0	67.5	0	1.25	0	1.875	31.25	0	70.3599
839	Iguanas absent	70	0	0	0	0	30	0	73.75	0	2.5	0	1.875	23.75	0	69.789
840	Iguanas absent	90	0	0	0	2	10	0	75	0	1.25	1.25	1.875	22.5	0	68.2567
841	Iguanas absent	70	0	0	10	6	20	0	66.25	0	1.25	0	2.375	32.5	0	68.0887
842	Iguanas absent	50	0	0	0	2	50	0	60	0	2.5	1.25	3.125	36.25	0	69.2427
843	Iguanas absent	40	0	10	0	2	50	0	60	0	1.25	0	2.625	38.75	0	71.7773
844	Iguanas absent	90	0	0	0	3	10	0	65	0	2.5	2.5	4.5	30	0	75.5536
845	Iguanas absent	60	0	0	10	15	30	0	75	0	0	1.25	3.5	23.75	0	80.3967
846	Iguanas absent	70	0	0	0	3	30	0	78.75	0	0	2.5	4	18.75	0	86.1271
847	Iguanas absent	90	0	0	0	0	10	0	68.75	0	6.25	0	1.5	25	0	92.58
848	Iguanas absent	50	0	10	0	0	40	0	66.25	0	7.5	0	0.375	26.25	0	95.1712
849	Iguanas absent	30	0	20	0	0	50	0	62.5	0	8.75	0	0.875	28.75	0	89.3118
850	Iguanas absent	90	0	0	0	2	10	0	61.25	0	7.5	0	1.25	31.25	0	84.2294
851	Iguanas absent	60	0	0	0	1	40	0	58.75	2.5	10	0	2.75	28.75	0	80.0719
852	Iguanas absent	30	20	0	0	1	50	0	50	0	15	0	2.625	35	0	76.9893
853	Iguanas absent	30	0	20	0	1	50	0	33.75	2.5	20	1.25	3.25	42.5	0	75.1143
854	Iguanas absent	20	0	20	0	0	60	0	40	0	16.25	1.25	2.5	42.5	0	72.7016
855	Iguanas absent	60	0	0	0	0	40	0	33.75	0	15	1.25	2.75	50	0	71.2579
856	Iguanas absent	50	0	10	0	1	40	0	32.5	1.25	15	0	1.125	51.25	0	69.5761
857	Iguanas absent	10	10	20	0	0	60	0	23.75	0	25	0	0.625	51.25	0	66.7395
858	Iguanas absent	30	0	30	0	0	40	0	13.75	1.25	30	0	0	55	0	62.2398
859	Iguanas absent	10	0	40	0	0	50	0	15	0	35	0	0.125	50	0	52.5451
860	Iguanas absent	0	0	50	0	0	50	0	17.5	0	28.75	0	0.125	53.75	0	42.9783
861	Iguanas absent	50	0	0	0	0	50	0	23.75	1.25	32.5	0	0.25	42.5	0	33.6483
862	Iguanas absent	40	0	30	0	1	30	0	30	10	26.25	0	0	33.75	0	24.8238
863	Iguanas absent	20	40	40	0	0	0	0	25	20	27.5	0	0.125	15	12.5	17.2967
875	Iguanas absent	30	20	40	0	3	10	0	31.25	28.75	8.75	0	0.625	1.25	30	21.0452
876	Iguanas absent	0	80	20	0	0	0	0	20	50	13.75	0	0.5	1.25	15	14.4039
877	Iguanas absent	0	80	20	0	0	0	0	28.75	46.25	11.25	0	1.125	11.25	2.5	13.0761
878	Iguanas absent	50	0	10	0	0	40	0	56.25	31.25	5	0	3.125	7.5	0	17.0781
879	Iguanas absent	100	0	0	0	0	0	0	78.75	1.25	2.5	0	3.25	17.5	0	22.3567
880	Iguanas absent	90	0	0	0	1	10	0	90	0	0	1.25	2.375	8.75	0	30.1151
881	Iguanas absent	80	0	0	0	3	20	0	81.25	0	2.5	1.25	1.125	15	0	38.8967
882	Iguanas absent	70	0	10	0	2	20	0	72.5	0	2.5	1.25	3.125	23.75	0	48.1449
883	Iguanas absent	90	0	0	0	3	10	0	65	0	5	1.25	5.75	28.75	0	57.6354
884	Iguanas absent	60	0	10	0	2	30	0	65	0	1.25	1.25	6.25	32.5	0	67.2659
885	Iguanas absent	70	0	0	0	1	30	0	67.5	0	3.75	1.25	4.75	27.5	0	76.9837
886	Iguanas absent	80	0	10	0	0	10	0	58.75	0	1.25	2.5	4.125	37.5	0	78.2671
887	Iguanas absent	70	0	0	0	3	30	0	50	0	2.5	2.5	4.625	45	0	78.1206
888	Iguanas absent	10	0	0	0	6	90	0	48.75	0	2.5	3.75	5.625	45	0	79.1284
889	Iguanas absent	50	0	10	0	0	40	0	47.5	0	1.25	1.25	6.25	50	0	81.3556
890	Iguanas absent	80	0	0	0	5	20	0	47.5	0	5	3.75	7.25	43.75	0	84.7059
891	Iguanas absent	50	0	0	10	7	40	0	63.75	0	2.5	1.25	6.375	32.5	0	89.0527
892	Iguanas absent	90	0	0	0	1	10	0	60	0	2.5	3.75	6.375	33.75	0	94.2583
893	Iguanas absent	80	0	0	0	0	20	0	71.25	0	1.25	1.25	3.25	26.25	0	94.56
894	Iguanas absent	70	0	0	0	2	30	0	70	0	3.75	1.25	2.25	25	0	87.5311
895	Iguanas absent	90	0	0	0	0	10	0	61.25	0	8.75	0	1.625	30	0	81.1218
896	Iguanas absent	40	0	20	0	2	40	0	63.75	0	8.75	0	0.875	27.5	0	75.4898
897	Iguanas absent	50	0	20	0	0	30	0	38.75	3.75	16.25	0	1.25	41.25	0	70.8211
898	Iguanas absent	0	0	40	0	3	60	0	32.5	3.75	22.5	0	0.375	41.25	0	67.3163
899	Iguanas absent	20	0	40	0	0	40	0	10	3.75	33.75	0	0.625	52.5	0	65.1635
900	Iguanas absent	0	0	50	0	0	50	0	20	0	30	0	0.125	50	0	62.9255
901	Iguanas absent	30	0	10	0	0	60	0	18.75	0	31.25	0	0.125	50	0	61.2518
902	Iguanas absent	20	0	20	0	0	60	0	18.75	1.25	27.5	0	0.125	52.5	0	61.1792
903	Iguanas absent	0	0	40	0	0	60	0	13.75	1.25	33.75	0	0.125	51.25	0	62.7131
904	Iguanas absent	0	0	60	0	0	40	0	6.25	1.25	36.25	0	0	56.25	0	65.1472
905	Iguanas absent	0	0	40	0	0	60	0	5	0	45	0	0	50	0	55.9585
906	Iguanas absent	0	0	60	0	0	40	0	7.5	0	36.25	0	0	56.25	0	47.0902
907	Iguanas absent	0	0	40	0	0	60	0	16.25	1.25	33.75	0	0.125	48.75	0	38.7629
908	Iguanas absent	40	10	10	0	0	40	0	18.75	5	32.5	0	0.125	43.75	0	31.4098
909	Iguanas absent	40	0	20	0	0	40	0	12.5	20	36.25	0	0.125	25	6.25	25.8753
910	Iguanas absent	0	50	50	0	0	0	0	7.5	12.5	22.5	0	0	13.75	43.75	23.4823
919	Iguanas absent	0	100	0	0	0	0	0	27.5	28.75	10	0	0	5	28.75	4.12152
920	Iguanas absent	90	10	0	0	0	0	0	53.75	23.75	3.75	0	0.75	5	13.75	8.21315
921	Iguanas absent	100	0	0	0	6	0	0	85	2.5	5	0	0.375	6.25	1.25	16.6016
922	Iguanas absent	100	0	0	0	0	0	0	90	1.25	3.75	0	1.5	5	0	26.1287
923	Iguanas absent	100	0	0	0	0	0	0	78.75	2.5	6.25	0	1.25	12.5	0	35.8991
924	Iguanas absent	50	0	10	0	2	40	0	77.5	2.5	3.75	0	2.25	16.25	0	45.7572
925	Iguanas absent	50	0	10	0	10	40	0	67.5	1.25	6.25	1.25	3.875	23.75	0	55.6564
926	Iguanas absent	80	0	0	10	20	10	0	61.25	0	5	0	3.75	33.75	0	65.5781
927	Iguanas absent	40	0	0	0	10	60	0	65	0	5	1.25	3.5	28.75	0	75.5134
928	Iguanas absent	40	0	10	0	1	50	0	58.75	0	1.25	2.5	5.375	37.5	0	85.4576
929	Iguanas absent	20	0	0	10	10	70	0	45	0	3.75	1.25	5.25	50	0	88.1543
930	Iguanas absent	40	0	0	0	10	60	0	32.5	0	6.25	5	7.75	56.25	0	89.0487
931	Iguanas absent	50	0	0	10	12	40	0	28.75	0	6.25	1.25	6	63.75	0	91.0334
932	Iguanas absent	20	0	0	0	10	80	0	35	0	8.75	3.75	6	52.5	0	94.0396
933	Iguanas absent	20	0	20	0	9	60	0	52.5	0	2.5	1.25	4.25	43.75	0	97.9731
934	Iguanas absent	80	0	0	0	5	20	0	51.25	0	5	3.75	5.5	40	0	96.053
935	Iguanas absent	30	0	0	10	12	60	0	78.75	0	1.25	1.25	3.125	18.75	0	88.019
936	Iguanas absent	90	0	0	0	3	10	0	71.25	0	2.5	2.5	3.875	23.75	0	80.4204
937	Iguanas absent	100	0	0	0	3	0	0	58.75	0	12.5	0	1.25	28.75	0	73.3926
938	Iguanas absent	20	0	20	0	1	60	0	53.75	0	20	0	0.625	26.25	0	67.1152
939	Iguanas absent	70	0	10	0	0	20	0	16.25	1.25	32.5	0	0.75	50	0	61.8172
940	Iguanas absent	0	10	40	0	0	50	0	18.75	0	35	0	0.375	46.25	0	57.7687
941	Iguanas absent	0	0	50	0	0	50	0	2.5	1.25	42.5	0	0.375	53.75	0	55.2451
942	Iguanas absent	0	0	50	0	0	50	0	6.25	0	42.5	0	0	51.25	0	53.2477
943	Iguanas absent	0	0	50	0	0	50	0	6.25	0	42.5	0	0	51.25	0	51.259
944	Iguanas absent	0	0	50	0	0	50	0	6.25	0	38.75	0	0	55	0	51.1722
945	Iguanas absent	0	0	40	0	0	60	0	2.5	0	42.5	0	0	55	0	52.9966
946	Iguanas absent	0	0	40	0	0	60	0	0	0	41.25	0	0	58.75	0	56.5475
947	Iguanas absent	0	0	40	0	0	60	0	0	0	45	0	0	55	0	60.8549
948	Iguanas absent	0	0	40	0	0	60	0	0	0	45	0	0	55	0	52.8153
949	Iguanas absent	0	0	40	0	0	60	0	5	1.25	43.75	0	0	50	0	45.547
950	Iguanas absent	0	0	40	0	0	60	0	10	1.25	41.25	0	0	47.5	0	39.4784
951	Iguanas absent	0	0	50	0	0	50	0	10	17.5	41.25	0	0	31.25	0	35.2348
952	Iguanas absent	0	40	40	0	0	20	0	5	11.25	28.75	0	0	17.5	37.5	33.5169
960	Iguanas absent	100	0	0	0	0	0	0	55	2.5	10	0	1	0	32.5	15.9064
961	Iguanas absent	70	0	30	0	2	0	0	60	2.5	17.5	0	0.75	1.25	18.75	25.6926
962	Iguanas absent	80	10	0	0	0	10	0	61.25	5	22.5	0	0.5	5	6.25	35.5829
963	Iguanas absent	90	10	0	0	0	0	0	53.75	5	23.75	0	1.5	17.5	0	45.5095
964	Iguanas absent	60	0	10	0	0	30	0	56.25	5	15	1.25	4.25	22.5	0	55.4529
965	Iguanas absent	40	0	10	0	2	50	0	50	1.25	17.5	1.25	5.25	30	0	65.4055
966	Iguanas absent	80	0	0	0	2	20	0	47.5	1.25	10	1.25	4.125	40	0	75.3636
967	Iguanas absent	70	0	0	0	0	30	0	41.25	0	6.25	2.5	5	50	0	85.3252
968	Iguanas absent	40	0	0	10	17	50	0	32.5	0	5	1.25	3.25	61.25	0	95.2894
969	Iguanas absent	10	0	10	0	5	80	0	30	0	7.5	5	7.375	57.5	0	98.9931
970	Iguanas absent	10	0	30	10	9	50	0	25	0	5	1.25	5.125	68.75	0	100.782
971	Iguanas absent	10	0	0	0	3	90	0	22.5	0	10	3.75	6.125	63.75	0	103.506
972	Iguanas absent	10	0	10	0	3	80	0	38.75	0	3.75	1.25	4	56.25	0	99.5556
973	Iguanas absent	80	0	10	0	0	10	0	40	0	5	3.75	5.75	51.25	0	90.7388
974	Iguanas absent	50	0	0	10	12	40	0	68.75	0	5	1.25	2.75	25	0	82.1869
975	Iguanas absent	90	0	0	0	2	10	0	56.25	0	12.5	2.5	3.75	28.75	0	73.9918
976	Iguanas absent	60	0	20	0	0	20	0	46.25	0	22.5	0	1.125	31.25	0	66.286
977	Iguanas absent	10	0	40	0	0	50	0	33.75	0	31.25	0	0.5	35	0	59.2605
978	Iguanas absent	10	0	50	0	0	40	0	13.75	1.25	35	0	0.125	50	0	53.1857
979	Iguanas absent	0	0	30	0	0	70	0	10	1.25	40	0	0	48.75	0	48.4207
980	Iguanas absent	0	0	40	0	0	60	0	0	1.25	42.5	0	0	56.25	0	45.3802
981	Iguanas absent	0	0	50	0	0	50	0	0	0	45	0	0	55	0	43.7336
982	Iguanas absent	0	0	50	0	0	50	0	0	0	46.25	0	0	53.75	0	41.2892
983	Iguanas absent	0	0	60	0	0	40	0	0	0	41.25	0	0	58.75	0	41.1813
984	Iguanas absent	0	0	40	0	0	60	0	0	0	40	0	0	57.5	2.5	43.4274
985	Iguanas absent	0	0	30	0	0	70	0	0	1.25	36.25	0	0	56.25	6.25	47.6961
986	Iguanas absent	0	0	40	0	0	60	0	0	2.5	35	0	0	51.25	11.25	53.5055
987	Iguanas absent	0	0	50	0	0	50	0	0	2.5	31.25	0	0	45	21.25	59.6911
988	Iguanas absent	0	0	50	0	0	50	0	0	1.25	33.75	0	0	41.25	23.75	53.3676
989	Iguanas absent	0	0	60	0	0	40	0	0	1.25	37.5	0	0	38.75	22.5	48.292
990	Iguanas absent	0	0	60	0	0	40	0	0	11.25	37.5	0	0	28.75	22.5	44.8894
991	Iguanas absent	0	40	50	0	0	10	0	0	6.25	23.75	0	0	16.25	53.75	43.554
999	Iguanas absent	0	10	90	0	0	0	0	40	5	10	0	0.25	1.25	43.75	38.0151
1000	Iguanas absent	80	20	0	0	0	0	0	30	3.75	21.25	0	0	7.5	37.5	47.4355
1001	Iguanas absent	10	0	70	0	0	20	0	40	5	5	0	0.25	12.5	37.5	57.0441
1002	Iguanas absent	50	10	20	0	0	20	0	27.5	0	15	0	0.5	20	37.5	66.7599
1003	Iguanas absent	30	0	30	0	0	40	0	33.75	1.25	5	0	0.5	22.5	37.5	76.5419
1004	Iguanas absent	30	0	10	0	0	60	0	33.75	0	3.75	1.25	2.375	23.75	37.5	86.3678
1005	Iguanas absent	50	0	0	0	0	50	0	21.25	2.5	3.75	1.25	2.75	41.25	30	96.224
1006	Iguanas absent	0	0	10	0	0	90	0	20	10	8.75	2.5	4	37.5	21.25	106.102
1007	Iguanas absent	30	0	20	0	1	50	0	13.75	13.75	11.25	1.25	2.125	51.25	8.75	110.583
1008	Iguanas absent	40	0	0	0	0	60	0	16.25	11.25	13.75	2.5	2.625	52.5	3.75	104.867
1009	Iguanas absent	0	0	0	10	5	90	0	45	3.75	7.5	0	0.75	43.75	0	95.5001
1010	Iguanas absent	60	0	0	0	0	40	0	47.5	0	11.25	2.5	2.5	38.75	0	86.2699
1011	Iguanas absent	70	0	10	0	0	20	0	60	1.25	17.5	1.25	1.75	20	0	77.2247
1012	Iguanas absent	50	0	20	0	0	30	0	41.25	5	32.5	1.25	1.75	20	0	68.4379
1013	Iguanas absent	0	0	50	0	0	50	0	31.25	11.25	38.75	0	0.25	18.75	0	60.0232
1014	Iguanas absent	10	0	50	0	0	40	0	10	16.25	47.5	0	0	26.25	0	52.1609
1015	Iguanas absent	0	0	50	0	0	50	0	3.75	17.5	46.25	0	0	32.5	0	45.1406
1016	Iguanas absent	0	0	40	0	0	60	0	1.25	16.25	46.25	0	0	36.25	0	39.4147
1017	Iguanas absent	0	0	40	0	0	60	0	0	15	45	0	0	40	0	35.6133
1018	Iguanas absent	0	0	40	0	0	60	0	0	15	45	0	0	38.75	1.25	34.3808
1019	Iguanas absent	0	0	40	0	0	60	0	0	12.5	42.5	0	0	37.5	7.5	31.3642
1020	Iguanas absent	0	0	30	0	0	70	0	0	7.5	35	0	0	37.5	20	31.222
1021	Iguanas absent	0	0	30	0	0	70	0	0	2.5	27.5	0	0	36.25	33.75	34.13
1043	Iguanas absent	20	30	30	0	0	20	0	20	8.75	5	1.25	0.75	30	35	102.017
1044	Iguanas absent	50	0	10	0	0	40	0	33.75	8.75	3.75	1.25	0.625	27.5	25	92.3626
1045	Iguanas absent	90	0	0	0	0	10	0	36.25	8.75	8.75	1.25	0.625	26.25	18.75	82.7832
1046	Iguanas absent	30	0	50	0	0	20	0	42.5	8.75	11.25	0	0	12.5	25	73.3091
1047	Iguanas absent	30	10	60	0	0	0	0	30	8.75	25	0	0	15	21.25	63.9868
1048	Iguanas absent	0	30	70	0	0	0	0	22.5	10	33.75	0	0	18.75	15	54.894
1049	Iguanas absent	0	50	50	0	0	0	0	23.75	13.75	38.75	0	0	21.25	2.5	46.1662
1050	Iguanas absent	0	50	50	0	0	0	0	22.5	18.75	36.25	0	0	22.5	0	38.0556
1051	Iguanas absent	0	40	60	0	0	0	0	20	28.75	28.75	0	0	22.5	0	31.0497
1052	Iguanas absent	0	40	50	0	0	10	0	8.75	37.5	30	0	0	23.75	0	26.0551
1053	Iguanas absent	0	40	50	0	0	10	0	1.25	37.5	28.75	0	0	25	7.5	24.3433
1082	Iguanas absent	20	10	40	0	0	30	0	20	33.75	35	0	0	1.25	10	41.7551
1083	Iguanas absent	90	10	0	0	0	0	0	10	40	42.5	0	0	6.25	1.25	32.5638
1084	Iguanas absent	60	40	0	0	0	0	0	12.5	45	32.5	0	0	2.5	7.5	24.0052
1085	Iguanas absent	10	90	0	0	0	0	0	7.5	50	26.25	0	0	3.75	12.5	17.0598
1086	Iguanas absent	0	90	10	0	0	0	0	1.25	42.5	20	0	0	3.75	32.5	14.3095
1109	Iguanas absent	0	50	40	0	0	10	0	22.5	25	13.75	0	0	3.75	35	39.4623
1111	Iguanas absent	0	60	30	0	0	10	0	20	32.5	8.75	0	0	0	38.75	19.7491
1174	Iguanas present	0	70	30	0	0	0	0	7.5	33.75	12.5	0	0	6.25	40	2.06555
1195	Iguanas present	20	10	30	0	0	40	0	10	42.5	22.5	0	1.25	5	20	12.0866
1196	Iguanas present	40	50	0	0	0	10	0	7.5	43.75	27.5	0	1.25	7.5	13.75	8.67402
1197	Iguanas present	0	60	40	0	0	0	0	7.5	32.5	21.25	0	0.375	13.75	25	4.87088
1198	Iguanas present	0	50	50	0	0	0	0	8.75	16.25	17.5	0	0	20	37.5	5.66954
1199	Iguanas present	40	30	30	0	0	0	0	8.75	25	6.25	0	0	20	40	15.4759
1226	Iguanas present	0	20	80	0	0	0	0	6.25	23.75	40	0	2.125	8.75	21.25	26.2385
1227	Iguanas present	30	70	0	0	7	0	0	8.75	26.25	41.25	0	2	17.5	6.25	20.4614
1228	Iguanas present	10	60	20	0	3	10	0	11.25	35	33.75	0	2.5	20	0	18.65
1229	Iguanas present	0	20	70	0	0	10	0	8.75	30	25	0	1.125	36.25	0	12.5961
1230	Iguanas present	10	10	0	0	0	80	0	11.25	22.5	28.75	0	0.375	37.5	0	12.9259
1231	Iguanas present	20	10	0	0	0	70	0	26.25	27.5	10	0	0.375	33.75	2.5	19.3504
1232	Iguanas present	40	50	0	0	0	10	0	40	18.75	3.75	0	0	22.5	15	27.9416
1233	Iguanas present	70	30	0	0	0	0	0	41.25	23.75	0	0	1	6.25	28.75	37.2287
1257	Iguanas present	0	50	50	0	0	0	0	0	21.25	45	0	0	0	33.75	47.9486
1258	Iguanas present	0	20	80	0	0	0	0	0	27.5	62.5	0	1	1.25	8.75	40.3905
1259	Iguanas present	0	0	90	0	0	10	0	3.75	32.5	56.25	0	3.375	5	2.5	34.0978
1260	Iguanas present	0	60	40	0	10	0	0	5	23.75	50	0	2.875	21.25	0	29.8809
1261	Iguanas present	0	0	50	0	3	50	0	5	27.5	38.75	0	2.75	28.75	0	26.1865
1262	Iguanas present	0	10	40	0	0	50	0	7.5	11.25	28.75	0	1.125	52.5	0	22.2533
1263	Iguanas present	10	0	0	0	3	90	0	10	6.25	20	0	0	63.75	0	22.4415
1264	Iguanas present	20	0	0	0	0	80	0	35	8.75	1.25	0	0.625	55	0	26.6642
1265	Iguanas present	90	0	0	0	0	10	0	41.25	11.25	0	0	0.25	47.5	0	33.4257
1266	Iguanas present	80	0	0	0	0	20	0	62.5	17.5	0	0	1.25	18.75	1.25	41.5032
1267	Iguanas present	90	0	0	0	0	10	0	60	13.75	0	0	1.125	18.75	7.5	50.2663
1268	Iguanas present	90	0	0	0	0	10	0	57.5	18.75	0	0	1.125	13.75	10	59.4123
1269	Iguanas present	80	0	0	0	0	20	0	46.25	11.25	0	1.25	2	20	21.25	68.7887
1270	Iguanas present	70	0	0	0	0	30	0	37.5	8.75	0	1.25	1.875	25	27.5	78.3127
1271	Iguanas present	90	0	0	0	0	10	0	30	1.25	0	1.25	2.125	30	37.5	87.9365
1272	Iguanas present	90	10	0	0	0	0	0	36.25	1.25	0	0	0.25	25	37.5	92.5365
1273	Iguanas present	90	10	0	0	0	0	0	41.25	1.25	0	0	0.25	20	37.5	82.632
1274	Iguanas present	90	0	0	0	0	10	0	46.25	6.25	0	0	0.125	16.25	31.25	72.7464
1275	Iguanas present	90	10	0	0	0	0	0	45	7.5	0	0	0.125	16.25	31.25	62.8885
1276	Iguanas present	70	30	0	0	0	0	0	40	7.5	0	0	0.125	15	37.5	53.0738
1289	Iguanas present	0	50	50	0	0	0	0	0	23.75	38.75	0	0	0	37.5	54.5424
1290	Iguanas present	0	30	70	0	0	0	0	0	32.5	56.25	0	1	5	6.25	48.0333
1291	Iguanas present	0	40	60	0	8	0	0	0	22.5	62.5	0	1.5	15	0	42.8773
1292	Iguanas present	0	0	60	0	2	40	0	0	16.25	53.75	0	2.625	30	0	39.6065
1293	Iguanas present	0	0	40	0	0	60	0	0	10	47.5	0	2.25	42.5	0	34.9842
1294	Iguanas present	0	0	40	0	0	60	0	7.5	1.25	32.5	0	1.125	58.75	0	32.146
1295	Iguanas present	30	0	10	0	0	60	0	7.5	1.25	18.75	0	0.75	72.5	0	32.2766
1296	Iguanas present	0	0	0	0	0	100	0	42.5	0	3.75	0	0.75	53.75	0	35.3431
1297	Iguanas present	80	0	0	0	2	20	0	48.75	0	0	0	0.125	51.25	0	40.687
1298	Iguanas present	20	0	0	0	0	80	0	83.75	0	0	0	0.375	16.25	0	47.5465
1299	Iguanas present	80	0	0	0	0	20	0	72.5	0	0	0	0.125	27.5	0	55.3611
1300	Iguanas present	80	0	0	0	1	20	0	72.5	0	0	0	0.25	27.5	0	63.7806
1301	Iguanas present	60	0	0	0	0	40	0	58.75	0	0	1.25	2.25	40	0	72.5949
1302	Iguanas present	30	0	0	10	15	60	0	58.75	0	0	0	0.25	41.25	0	81.6764
1303	Iguanas present	30	0	0	0	0	70	0	57.5	1.25	0	1.25	2.125	40	0	90.9449
1304	Iguanas present	20	0	0	0	2	80	0	67.5	2.5	0	0	0	30	0	91.9656
1305	Iguanas present	60	0	0	0	0	40	0	66.25	2.5	0	0	0.25	31.25	0	81.9922
1306	Iguanas present	70	0	0	0	0	30	0	67.5	2.5	0	0	0.125	30	0	72.0187
1307	Iguanas present	40	0	0	0	1	60	0	75	5	0	0	0	20	0	62.0453
1308	Iguanas present	70	0	0	0	0	30	0	65	7.5	0	0	0.25	21.25	6.25	52.0719
1309	Iguanas present	70	0	0	0	0	30	0	53.75	11.25	0	0	0.125	16.25	18.75	42.0985
1310	Iguanas present	50	40	0	0	0	10	0	42.5	3.75	0	0	0.625	21.25	32.5	32.1252
1312	Iguanas present	40	50	10	0	0	0	0	30	11.25	2.5	0	0.625	23.75	32.5	12.1796
1313	Iguanas present	50	30	20	0	0	0	0	27.5	35	2.5	0	0.125	15	20	2.21557
1314	Iguanas present	0	90	10	0	0	0	0	35.7143	28.5714	4.28571	0	0	8.57143	22.8571	4.80035
1323	Iguanas present	0	40	60	0	0	0	0	0	30	35	0	1	3.75	31.25	56.4324
1324	Iguanas present	0	20	50	0	0	30	0	0	22.5	48.75	0	1.25	16.25	12.5	52.1141
1325	Iguanas present	0	10	50	0	0	40	0	0	15	50	0	1.25	35	0	48.5091
1326	Iguanas present	0	0	50	0	0	50	0	0	1.25	47.5	0	0.625	51.25	0	44.3132
1327	Iguanas present	0	0	50	0	3	50	0	6.25	0	35	0	0	58.75	0	42.1086
1328	Iguanas present	20	0	20	0	0	60	0	6.25	0	21.25	0	0.375	72.5	0	42.2084
1329	Iguanas present	10	0	0	0	0	90	0	33.75	0	7.5	0	0.375	58.75	0	44.5971
1330	Iguanas present	80	0	0	0	1	20	0	36.25	0	0	0	0.25	63.75	0	48.9407
1331	Iguanas present	90	0	0	0	0	10	0	63.75	0	0	0	0.375	36.25	0	54.7762
1332	Iguanas present	80	0	0	0	0	20	0	63.75	0	0	0	0.125	36.25	0	61.6815
1333	Iguanas present	50	0	0	0	0	50	0	66.25	0	0	0	1.625	33.75	0	69.3378
1334	Iguanas present	50	0	0	0	2	50	0	45	0	0	1.25	3.25	53.75	0	77.5228
1335	Iguanas present	20	0	0	0	0	80	0	38.75	0	0	1.25	3.375	60	0	86.0859
1336	Iguanas present	70	0	0	0	0	30	0	31.25	0	0	1.25	2.875	67.5	0	94.9248
1337	Iguanas present	70	0	0	0	0	30	0	38.75	0	0	0	1.375	61.25	0	92.4876
1338	Iguanas present	40	0	0	0	0	60	0	52.5	0	0	0	1.375	47.5	0	82.5772
1339	Iguanas present	60	0	0	0	0	40	0	57.5	0	0	0	0.5	42.5	0	72.684
1340	Iguanas present	70	0	0	0	0	30	0	61.25	0	0	0	0.875	38.75	0	62.8163
1341	Iguanas present	80	0	0	0	0	20	0	57.5	0	0	0	1	42.5	0	52.9882
1342	Iguanas present	70	0	0	0	1	30	0	53.75	5	0	0	0.75	41.25	0	43.2268
1343	Iguanas present	60	0	0	0	0	40	0	48.75	6.25	0	0	1	43.75	1.25	33.5901
1344	Iguanas present	30	0	0	0	4	70	0	43.75	12.5	1.25	0	0.5	41.25	1.25	24.2277
1345	Iguanas present	40	0	0	0	1	60	0	36.25	11.25	3.75	0	0.875	47.5	1.25	15.6398
1346	Iguanas present	40	0	0	0	0	60	0	41.25	22.5	5	0	0.125	31.25	0	10.0584
1347	Iguanas present	100	0	0	0	0	0	0	38.75	20	5	0	0	23.75	12.5	12.3285
1348	Iguanas present	60	30	10	0	0	0	0	33.75	17.5	7.5	0	0	3.75	37.5	3.99172
1357	Iguanas present	0	60	40	0	0	0	0	0	8.75	26.25	0	0	15	50	61.6029
1358	Iguanas present	0	0	50	0	0	50	0	0	12.5	37.5	0	0	25	25	57.3978
1359	Iguanas present	0	0	50	0	0	50	0	0	2.5	43.75	0	0.375	41.25	12.5	53.8984
1360	Iguanas present	0	0	40	0	0	60	0	2.5	1.25	45	0	0.375	51.25	0	52.101
1361	Iguanas present	0	0	30	0	0	70	0	5	0	27.5	0	0.375	67.5	0	52.1816
1362	Iguanas present	10	0	0	0	0	90	0	26.25	0	13.75	0	0.125	60	0	54.132
1363	Iguanas present	50	0	0	0	0	50	0	40	0	1.25	0	0.125	58.75	0	57.763
1364	Iguanas present	30	0	0	0	0	70	0	70	0	0	0	0.125	30	0	62.7838
1365	Iguanas present	90	0	0	0	0	10	0	63.75	0	0	0	0	36.25	0	68.8911
1366	Iguanas present	70	0	0	0	0	30	0	55	0	0	0	1.5	45	0	75.8228
1367	Iguanas present	20	0	0	0	10	80	0	42.5	0	0	0	0.25	57.5	0	83.3736
1368	Iguanas present	30	0	0	0	0	70	0	32.5	0	0	0	1.5	67.5	0	91.3901
1369	Iguanas present	20	0	0	0	0	80	0	46.25	0	0	0	0.75	53.75	0	99.7602
1370	Iguanas present	30	0	0	0	6	70	0	51.25	0	0	0	0.375	48.75	0	94.0842
1371	Iguanas present	40	0	0	0	3	60	0	60	0	0	0	0.75	40	0	84.3615
1372	Iguanas present	70	0	0	0	0	30	0	61.25	0	0	0	0.375	38.75	0	74.7051
1373	Iguanas present	70	0	0	0	0	30	0	66.25	0	0	0	1.125	33.75	0	65.1442
1374	Iguanas present	30	0	0	0	6	70	0	67.5	0	0	0	0.5	32.5	0	55.7282
1375	Iguanas present	40	0	0	0	0	60	0	51.25	0	0	0	1.375	48.75	0	46.5449
1376	Iguanas present	30	0	0	0	0	70	0	38.75	0	0	0	1.125	61.25	0	37.7647
1377	Iguanas present	20	0	0	0	3	80	0	33.75	0	0	0	0.75	66.25	0	29.7465
1378	Iguanas present	30	0	0	0	0	70	0	27.5	0	0	0	1.125	72.5	0	23.2912
1379	Iguanas present	0	0	0	0	0	100	0	48.75	2.5	0	0	0.25	48.75	0	19.976
1380	Iguanas present	70	10	0	0	0	20	0	52.5	6.25	1.25	0	0.125	40	0	17.5564
1381	Iguanas present	90	0	0	0	0	10	0	55	12.5	7.5	0	0.375	12.5	12.5	9.5796
1382	Iguanas present	10	40	50	0	0	0	0	45	8.75	10	0	1.25	5	31.25	8.2017
1393	Iguanas present	0	10	60	0	0	30	0	0	5	36.25	0	0	32.5	26.25	63.6241
1394	Iguanas present	0	0	50	0	0	50	0	0	6.25	47.5	0	0	45	1.25	62.1088
1395	Iguanas present	0	0	50	0	0	50	0	1.25	1.25	30	0	0	67.5	0	62.1764
1396	Iguanas present	0	0	10	0	0	90	0	23.75	1.25	17.5	0	0	57.5	0	63.8221
1397	Iguanas present	50	0	0	0	0	50	0	33.75	1.25	2.5	0	0	62.5	0	66.9295
1398	Iguanas present	50	0	0	0	0	50	0	63.75	0	0	0	0	36.25	0	71.3077
1399	Iguanas present	70	0	0	0	0	30	0	61.25	0	0	0	0	38.75	0	76.7396
1400	Iguanas present	70	0	0	0	0	30	0	57.5	0	0	0	1.25	42.5	0	83.0185
1401	Iguanas present	10	0	0	0	0	90	0	50	0	0	0	1.25	50	0	89.9674
1402	Iguanas present	40	0	0	0	0	60	0	33.75	0	0	0	1.25	66.25	0	97.443
1403	Iguanas present	30	0	0	0	0	70	0	46.25	0	0	0	0.75	53.75	0	105.333
1404	Iguanas present	80	0	0	0	0	20	0	43.75	0	0	0	1.125	56.25	0	96.7023
1405	Iguanas present	60	0	0	0	0	40	0	63.75	0	0	0	1.125	36.25	0	87.2718
1406	Iguanas present	70	0	0	0	0	30	0	68.75	0	0	0	0.375	31.25	0	77.9765
1407	Iguanas present	80	0	0	0	0	20	0	71.25	0	0	0	1.125	28.75	0	68.8713
1408	Iguanas present	70	0	0	0	3	30	0	67.5	0	0	0	0.75	32.5	0	60.0426
1409	Iguanas present	60	0	0	0	0	40	0	50	0	0	0	1.25	50	0	51.6325
1410	Iguanas present	10	0	0	0	1	90	0	38.75	0	0	0	0.625	61.25	0	43.8823
1411	Iguanas present	20	0	0	0	0	80	0	26.25	0	0	0	0.75	73.75	0	37.2067
1412	Iguanas present	50	0	0	0	0	50	0	25	0	0	0	0.75	75	0	32.2794
1413	Iguanas present	20	0	0	0	1	80	0	42.5	2.5	0	0	0	55	0	29.9754
1414	Iguanas present	40	10	0	0	0	50	0	58.75	3.75	0	0	0.125	37.5	0	23.715
1415	Iguanas present	70	10	0	0	0	20	0	61.25	8.75	6.25	0	0.375	23.75	0	18.4108
1416	Iguanas present	90	0	0	0	3	10	0	47.5	13.75	22.5	0	0.875	10	6.25	17.7329
1417	Iguanas present	50	10	40	0	7	0	0	22.5	18.75	30	0	0.375	6.25	22.5	22.1109
1428	Iguanas present	0	0	50	0	0	50	0	0	7.5	43.75	0	0	35	13.75	72.1256
1429	Iguanas present	0	0	50	0	0	50	0	0	2.5	37.5	0	0	60	0	72.1839
1430	Iguanas present	0	10	10	0	0	80	0	23.75	0	25	0	0	51.25	0	73.6061
1431	Iguanas present	80	0	0	0	0	20	0	35	1.25	7.5	0	0.125	56.25	0	76.3161
1432	Iguanas present	50	0	0	0	0	50	0	70	0	0	0	0.125	30	0	80.1834
1433	Iguanas present	90	0	0	0	0	10	0	65	0	0	0	0.125	35	0	85.0503
1434	Iguanas present	40	0	0	0	0	60	0	63.75	0	0	0	0.125	36.25	0	90.7561
1435	Iguanas present	70	0	0	0	0	30	0	48.75	0	0	0	0.125	51.25	0	97.1531
1436	Iguanas present	60	0	0	0	0	40	0	42.5	0	0	0	0.125	57.5	0	104.114
1437	Iguanas present	30	0	0	0	0	70	0	57.5	0	0	0	0.125	42.5	0	109.482
1438	Iguanas present	80	0	0	0	0	20	0	56.25	0	0	0	0.125	43.75	0	100.262
1439	Iguanas present	60	0	0	0	0	40	0	67.5	0	0	0	0.125	32.5	0	91.2001
1440	Iguanas present	80	0	0	0	0	20	0	70	0	0	0	0	30	0	82.3495
1441	Iguanas present	90	0	0	0	0	10	0	73.75	0	0	0	0.375	26.25	0	73.7859
1442	Iguanas present	90	0	0	0	0	10	0	77.5	0	0	0	0.375	22.5	0	65.6218
1443	Iguanas present	80	0	0	0	0	20	0	63.75	0	0	0	0.5	36.25	0	58.026
1444	Iguanas present	50	0	0	0	0	50	0	41.25	0	0	0	0.375	58.75	0	51.2519
1445	Iguanas present	10	0	0	0	2	90	0	28.75	0	0	0	0.125	71.25	0	45.6666
1446	Iguanas present	10	0	0	0	0	90	0	37.5	0	0	0	0.375	62.5	0	41.7499
1447	Iguanas present	90	0	0	0	0	10	0	47.5	1.25	0	0	0.25	51.25	0	37.8627
1448	Iguanas present	50	0	0	0	0	50	0	71.25	3.75	0	0	0.25	25	0	31.7994
1449	Iguanas present	80	10	0	0	0	10	0	68.75	2.5	0	0	0.5	28.75	0	28.067
1450	Iguanas present	60	0	0	0	0	40	0	57.5	7.5	13.75	0	1.25	21.25	0	27.627
1451	Iguanas present	20	20	60	0	0	0	0	33.75	17.5	23.75	0	1.25	21.25	3.75	30.6217
1452	Iguanas present	0	40	60	0	0	0	0	11.25	28.75	33.75	0	0.875	8.75	17.5	36.2087
1463	Iguanas present	0	10	40	0	0	50	0	0	17.5	31.25	0	0	25	26.25	82.1481
1464	Iguanas present	0	0	50	0	0	50	0	1.25	15	36.25	0	0	47.5	0	82.1993
1465	Iguanas present	0	0	40	0	0	60	0	28.75	2.5	25	0	0	43.75	0	83.451
1466	Iguanas present	60	0	0	0	0	40	0	43.75	1.25	12.5	0	0.125	42.5	0	85.8508
1467	Iguanas present	70	0	0	0	1	30	0	72.5	0	0	0	0	27.5	0	89.3061
1468	Iguanas present	90	0	0	0	0	10	0	67.5	0	0	0	0.125	32.5	0	93.7004
1469	Iguanas present	80	0	0	0	0	20	0	62.5	0	0	0	0.125	37.5	0	98.9084
1470	Iguanas present	30	0	0	0	1	70	0	63.75	0	0	0	0	36.25	0	104.809
1471	Iguanas present	60	0	0	0	0	40	0	51.25	0	0	0	0.125	48.75	0	111.292
1472	Iguanas present	70	0	0	0	0	30	0	55	0	0	0	0.125	45	0	113.53
1473	Iguanas present	40	0	0	0	1	60	0	60	0	0	0	0	40	0	104.667
1474	Iguanas present	80	0	0	0	0	20	0	62.5	0	0	0	0.125	37.5	0	96.0218
1475	Iguanas present	50	0	0	0	0	50	0	73.75	0	0	0	0	26.25	0	87.6593
1476	Iguanas present	70	0	0	0	0	30	0	75	0	0	0	0	25	0	79.6685
1477	Iguanas present	80	0	0	0	0	20	0	81.25	0	0	0	0	18.75	0	72.1729
1478	Iguanas present	90	0	0	0	0	10	0	68.75	0	0	0	0.625	31.25	0	65.3431
1479	Iguanas present	60	0	0	0	0	40	0	48.75	0	0	0	1	51.25	0	59.4093
1480	Iguanas present	0	0	0	0	0	100	0	35	0	0	0	1	65	0	54.6639
1481	Iguanas present	30	0	0	0	0	70	0	41.25	0	0	0	0.375	58.75	0	51.4369
1482	Iguanas present	80	0	0	0	0	20	0	56.25	0	0	0	0.625	43.75	0	45.6508
1483	Iguanas present	100	0	0	0	1	0	0	75	1.25	0	0	0.5	23.75	0	40.7629
1484	Iguanas present	90	0	0	0	0	10	0	66.25	1.25	0	0	0.625	32.5	0	37.9231
1485	Iguanas present	50	0	0	0	0	50	0	48.75	5	8.75	0	0	37.5	0	37.5987
1486	Iguanas present	10	10	10	0	0	70	0	23.75	18.75	22.5	0	0	35	0	39.8509
1487	Iguanas present	10	50	40	0	0	0	0	6.25	33.75	35	0	0	23.75	1.25	44.2885
1488	Iguanas present	0	60	40	0	0	0	0	3.75	50	33.75	0	0	5	7.5	50.3367
1489	Iguanas present	0	70	30	0	0	0	0	2.5	45	26.25	0	0	0	26.25	57.4895
1500	Iguanas present	0	90	10	0	0	0	0	0	12.5	16.25	0	0	18.75	52.5	92.1745
1501	Iguanas present	0	10	40	0	0	50	0	1.25	26.25	32.5	0	0	25	15	92.2201
1502	Iguanas present	10	0	50	0	0	40	0	25	5	25	0	0	32.5	12.5	93.3375
1503	Iguanas present	80	0	0	0	0	20	0	41.25	3.75	20	0	0.125	35	0	95.4891
1504	Iguanas present	60	0	0	0	0	40	0	73.75	0	0	0	0.125	26.25	0	98.6073
1505	Iguanas present	70	0	0	0	0	30	0	70	0	0	0	0.125	30	0	102.604
1506	Iguanas present	80	0	0	0	0	20	0	60	0	0	0	0.125	40	0	107.381
1507	Iguanas present	30	0	0	0	0	70	0	62.5	0	0	0	0.5	37.5	0	112.839
1508	Iguanas present	90	0	0	0	0	10	0	56.25	0	0	0	0.5	43.75	0	118.885
1509	Iguanas present	30	0	0	0	0	70	0	70	0	0	0	0.5	30	0	118.294
1510	Iguanas present	50	0	0	0	0	50	0	71.25	0	0	0	0.125	28.75	0	109.816
1511	Iguanas present	80	0	0	0	0	20	0	68.75	0	0	0	0.125	31.25	0	101.61
1512	Iguanas present	60	0	0	0	0	40	0	77.5	0	0	0	0.5	22.5	0	93.7469
1513	Iguanas present	70	0	0	0	0	30	0	73.75	0	0	0	0.5	26.25	0	86.3214
1514	Iguanas present	80	0	0	0	0	20	0	77.5	0	0	0	0.5	22.5	0	79.4559
1515	Iguanas present	80	0	0	0	0	20	0	71.25	0	0	0	0.625	28.75	0	73.3078
1516	Iguanas present	30	0	0	0	5	70	0	60	0	0	0	0.125	40	0	68.0719
1517	Iguanas present	50	0	0	0	1	50	0	38.75	0	0	0	0.625	61.25	0	63.9723
1518	Iguanas present	40	0	0	0	0	60	0	36.25	0	0	0	0.125	63.75	0	59.6435
1519	Iguanas present	50	0	0	0	0	50	0	47.5	0	0	0	0.625	52.5	0	54.185
1520	Iguanas present	80	0	0	0	4	20	0	60	0	0	0	0.125	40	0	50.1361
1521	Iguanas present	80	0	0	0	0	20	0	53.75	0	0	0	0.625	46.25	0	47.8559
1522	Iguanas present	30	0	0	0	0	70	0	47.5	1.25	1.25	0	0	50	0	47.5991
1523	Iguanas present	20	0	0	0	0	80	0	25	12.5	8.75	0	0	53.75	0	49.3975
1524	Iguanas present	0	40	20	0	0	40	0	21.25	21.25	17.5	0	0.375	40	0	53.0423
1525	Iguanas present	0	50	50	0	0	0	0	20	33.75	20	0	0.5	26.25	0	58.1876
1526	Iguanas present	20	50	30	0	0	0	0	13.75	41.25	27.5	0	0.5	11.25	6.25	64.4752
1527	Iguanas present	0	50	50	0	0	0	0	10	37.5	16.25	0	0.125	5	31.25	71.6048
1531	Iguanas present	0	100	0	0	0	0	0	0	48	0	0	0	0	52	104.869
1539	Iguanas present	0	30	70	0	0	0	0	30	7.5	17.5	0	0.875	20	25	103.254
1540	Iguanas present	60	0	0	0	0	40	0	41.25	10	21.25	0	1.25	27.5	0	105.203
1541	Iguanas present	70	0	0	0	0	30	0	70	0	0	0	1.625	30	0	108.041
1542	Iguanas present	90	0	0	0	0	10	0	52.5	0	0	0	0.75	47.5	0	111.7
1543	Iguanas present	20	0	0	0	0	80	0	63.75	0	0	0	0.375	36.25	0	116.104
1544	Iguanas present	70	0	0	0	0	30	0	51.25	0	0	0	1.25	48.75	0	121.17
1545	Iguanas present	70	0	0	0	3	30	0	63.75	0	0	0	0.875	36.25	0	126.819
1546	Iguanas present	90	0	0	0	0	10	0	70	0	0	0	1.25	30	0	123.69
1547	Iguanas present	90	0	0	0	0	10	0	73.75	0	0	0	0	26.25	0	115.609
1548	Iguanas present	90	0	0	0	0	10	0	72.5	0	0	0	0	27.5	0	107.845
1549	Iguanas present	90	0	0	0	0	10	0	75	0	0	0	0.5	25	0	100.471
1550	Iguanas present	90	0	0	0	4	10	0	75	0	0	0	0	25	0	93.5806
1551	Iguanas present	70	0	0	0	0	30	0	80	0	0	0	0.5	20	0	87.2879
1552	Iguanas present	70	0	0	0	0	30	0	73.75	0	0	0	0.625	26.25	0	81.7311
1553	Iguanas present	90	0	0	0	0	10	0	62.5	0	0	0	0.75	37.5	0	77.0695
1554	Iguanas present	40	0	0	0	0	60	0	53.75	0	0	0	0.75	46.25	0	73.4737
1555	Iguanas present	20	0	0	0	0	80	0	45	0	0	0	1.125	55	0	67.9042
1556	Iguanas present	20	0	0	0	0	80	0	40	0	0	0	1.5	60	0	63.1637
1557	Iguanas present	10	0	0	0	0	90	0	55	0	0	0	1.5	45	0	59.7266
1558	Iguanas present	50	0	0	0	0	50	0	45	0	0	0	0.5	55	0	57.8257
1559	Iguanas present	20	0	0	0	0	80	0	46.25	0	0	0	0	53.75	0	57.6134
1560	Iguanas present	60	0	0	0	0	40	0	17.5	5	3.75	0	0	73.75	0	59.1078
1561	Iguanas present	20	0	0	0	0	80	0	26.25	11.25	10	0	0.375	52.5	0	62.1861
1562	Iguanas present	50	0	0	0	3	50	0	31.25	17.5	13.75	0	0.125	37.5	0	66.629
1563	Iguanas present	60	0	0	0	1	40	0	37.5	25	22.5	0	0.375	15	0	72.185
1564	Iguanas present	0	50	50	0	0	0	0	32.5	22.5	12.5	0	0.875	20	12.5	78.6185
1565	Iguanas present	0	80	20	0	0	0	0	11.25	35	15	0	1.5	13.75	25	85.7322
1566	Iguanas present	0	90	10	0	1	0	0	1.25	56.25	5	0	1.375	11.25	26.25	93.3707
1567	Iguanas present	0	100	0	0	0	0	0	0	63.75	3.75	0	0.75	0	32.5	101.415
1576	Iguanas present	0	50	50	0	0	0	0	26.25	17.5	10	0	0.875	6.25	40	113.192
1577	Iguanas present	90	0	0	0	7	10	0	31.25	23.75	16.25	0	0.375	26.25	2.5	114.972
1578	Iguanas present	20	0	0	0	3	80	0	71.25	5	0	0	1.25	23.75	0	117.575
1579	Iguanas present	90	0	0	0	3	10	0	47.5	0	0	0	0.375	52.5	0	120.946
1580	Iguanas present	10	0	0	0	0	90	0	68.75	0	0	0	0.375	31.25	0	125.025
1581	Iguanas present	70	0	0	0	0	30	0	55	0	0	0	1.25	45	0	129.743
1582	Iguanas present	40	0	0	0	7	60	0	81.25	0	0	0	0.375	18.75	0	135.034
1583	Iguanas present	90	0	0	0	0	10	0	82.5	0	0	0	1.375	17.5	0	129.641
1584	Iguanas present	100	0	0	0	0	0	0	87.5	0	0	0	0.25	12.5	0	121.955
1585	Iguanas present	60	0	0	0	0	40	0	88.75	0	0	0	0.25	11.25	0	114.621
1586	Iguanas present	50	0	0	0	0	50	0	90	0	0	0	0.625	10	0	107.712
1587	Iguanas present	100	0	0	0	0	0	0	81.25	0	0	0	0.75	18.75	0	101.316
1588	Iguanas present	80	0	0	0	0	20	0	81.25	0	0	0	1	18.75	0	95.5338
1589	Iguanas present	70	0	0	0	0	30	0	82.5	0	0	0	0.5	17.5	0	90.4848
1590	Iguanas present	90	0	0	0	0	10	0	76.25	0	0	0	0.25	23.75	0	86.2974
1591	Iguanas present	70	0	0	0	0	30	0	70	0	0	0	0	30	0	81.771
1592	Iguanas present	40	0	0	0	0	60	0	58.75	0	0	0	1	41.25	0	76.5913
1593	Iguanas present	50	0	0	0	8	50	0	40	0	0	0	0	60	0	72.4216
1594	Iguanas present	30	0	0	0	0	70	0	48.75	0	0	0	1	51.25	0	69.4442
1595	Iguanas present	80	0	0	0	0	20	0	30	0	1.25	0	0	68.75	0	67.8163
1596	Iguanas present	30	0	0	0	0	70	0	47.5	0	2.5	0	0	50	0	67.6354
1597	Iguanas present	20	0	0	0	0	80	0	27.5	0	5	0	0	67.5	0	68.9128
1598	Iguanas present	0	0	10	0	0	90	0	48.75	0	2.5	0	0.375	48.75	0	71.5706
1599	Iguanas present	60	0	0	0	0	40	0	47.5	0	2.5	0	0.5	50	0	75.463
1600	Iguanas present	90	0	0	0	0	10	0	62.5	6.25	6.25	0	0.5	25	0	80.4109
1601	Iguanas present	80	0	0	0	0	20	0	45	16.25	10	0	0.875	28.75	0	86.2328
1602	Iguanas present	10	0	0	0	6	90	0	28.75	42.5	17.5	0	0.75	11.25	0	92.7644
1603	Iguanas present	0	90	10	0	5	0	0	7.5	57.5	15	0	0.875	20	0	99.8665
1604	Iguanas present	0	90	10	0	0	0	0	0	53.75	11.25	0	0.75	3.75	31.25	107.426
1613	Iguanas present	60	40	0	0	0	0	0	37.5	20	8.75	0	1.25	18.75	15	124.785
1614	Iguanas present	40	0	0	0	0	60	0	70	10	1.25	0	1.625	18.75	0	127.187
1615	Iguanas present	70	0	0	0	0	30	0	51.25	1.25	0	0	0.75	47.5	0	130.31
1616	Iguanas present	60	0	0	0	0	40	0	62.5	0	0	0	1.375	37.5	0	134.104
1617	Iguanas present	80	0	0	0	0	20	0	53.75	0	0	0	1.875	46.25	0	138.513
1618	Iguanas present	90	0	0	0	0	10	0	75	0	0	0	1.875	25	0	143.481
1619	Iguanas present	90	0	0	0	0	10	0	81.25	0	0	0	1	18.75	0	136.074
1620	Iguanas present	90	0	0	0	1	10	0	90	0	0	0	0.125	10	0	128.772
1621	Iguanas present	100	0	0	0	1	0	0	85	0	0	0	0.125	15	0	121.849
1622	Iguanas present	100	0	0	0	0	0	0	85	0	0	0	0.125	15	0	115.374
1623	Iguanas present	90	0	0	0	0	10	0	86.25	0	0	0	0.25	13.75	0	109.426
1624	Iguanas present	80	0	0	0	2	20	0	87.5	0	0	0	0.25	12.5	0	104.095
1625	Iguanas present	80	0	0	0	2	20	0	88.75	0	0	0	0.25	11.25	0	99.4819
1626	Iguanas present	100	0	0	0	0	0	0	81.25	0	0	0	0.25	18.75	0	95.689
1627	Iguanas present	90	0	0	0	0	10	0	80	0	0	0	0	20	0	90.2405
1628	Iguanas present	90	0	0	0	0	10	0	72.5	0	0	0	1	27.5	0	85.575
1629	Iguanas present	90	0	0	0	0	10	0	57.5	0	0	0	1	42.5	0	81.8642
1630	Iguanas present	20	0	0	0	0	80	0	60	0	0	0	1	40	0	79.2424
1631	Iguanas present	70	0	0	0	0	30	0	30	0	1.25	0	0.125	68.75	0	77.8197
1632	Iguanas present	10	0	10	0	0	80	0	37.5	0	1.25	0	0.125	61.25	0	77.662
1633	Iguanas present	70	0	10	0	0	20	0	12.5	0	3.75	0	0.125	83.75	0	78.777
1634	Iguanas present	10	0	10	0	0	80	0	38.75	0	2.5	0	0	58.75	0	81.1122
1635	Iguanas present	100	0	0	0	0	0	0	36.25	0	2.5	0	0	61.25	0	84.5665
1636	Iguanas present	50	0	0	0	0	50	0	71.25	0	0	0	0.5	28.75	0	89.0098
1637	Iguanas present	100	0	0	0	0	0	0	55	1.25	3.75	0	1.25	40	0	94.3024
1638	Iguanas present	50	0	10	0	0	40	0	45	23.75	8.75	0	1.875	22.5	0	100.31
1639	Iguanas present	0	30	40	0	0	30	0	22.5	47.5	11.25	0	1.375	18.75	0	106.912
1640	Iguanas present	0	70	30	0	0	0	0	8.75	51.25	8.75	0	0.625	3.75	27.5	114.005
1646	Iguanas present	60	30	10	0	0	0	0	25	25	1.25	0	0	7.5	41.25	134.631
1647	Iguanas present	90	10	0	0	0	0	0	41.25	20	2.5	0	0	22.5	13.75	136.86
1648	Iguanas present	80	0	0	0	0	20	0	37.5	12.5	3.75	0	0	45	1.25	139.767
1649	Iguanas present	20	0	0	0	0	80	0	58.75	1.25	3.75	0	1	36.25	0	143.311
1650	Iguanas present	80	0	0	0	8	20	0	57.5	0	2.5	0	0.625	40	0	147.445
1651	Iguanas present	60	0	0	0	0	40	0	82.5	0	0	0	2	17.5	0	150.199
1652	Iguanas present	90	0	0	0	0	10	0	81.25	0	0	0	1.75	18.75	0	142.922
1653	Iguanas present	90	0	0	0	0	10	0	91.25	0	0	0	1.25	8.75	0	135.989
1654	Iguanas present	100	0	0	0	0	0	0	92.5	0	0	0	0.875	7.5	0	129.452
1655	Iguanas present	90	0	0	0	0	10	0	93.75	0	0	0	0.5	6.25	0	123.377
1656	Iguanas present	90	0	0	0	0	10	0	90	0	0	0	0.625	10	0	117.834
1657	Iguanas present	100	0	0	0	0	0	0	82.5	0	0	0	0.875	17.5	0	112.901
1658	Iguanas present	90	0	0	0	0	10	0	83.75	0	0	0	0.5	16.25	0	108.662
1659	Iguanas present	100	0	0	0	0	0	0	72.5	0	0	0	0.25	27.5	0	104.024
1660	Iguanas present	60	0	0	0	0	40	0	81.25	0	0	0	0	18.75	0	99.0041
1661	Iguanas present	90	0	0	0	0	10	0	67.5	0	0	0	0	32.5	0	94.771
1662	Iguanas present	90	0	0	0	0	10	0	57.5	0	0	0	0	42.5	0	91.4342
1663	Iguanas present	50	0	0	0	0	50	0	41.25	0	0	0	0	58.75	0	89.0944
1664	Iguanas present	20	0	0	0	0	80	0	22.5	0	1.25	0	0.125	76.25	0	87.8314
1665	Iguanas present	0	0	0	0	1	100	0	22.5	0	2.5	0	0	75	0	87.6918
1666	Iguanas present	10	0	0	0	0	90	0	15	0	3.75	0	0.125	81.25	0	88.6808
1667	Iguanas present	20	0	0	0	0	80	0	28.75	0	2.5	0	0	68.75	0	90.7615
1668	Iguanas present	30	0	0	0	0	70	0	36.25	0	1.25	0	0	62.5	0	93.8614
1669	Iguanas present	30	0	0	0	0	70	0	58.75	0	0	0	0.5	41.25	0	97.8836
1670	Iguanas present	80	0	0	0	4	20	0	52.5	1.25	5	0	0	41.25	0	102.72
1671	Iguanas present	50	10	20	0	0	20	0	48.75	11.25	12.5	0	0.5	27.5	0	108.261
1672	Iguanas present	40	60	0	0	0	0	0	31.25	21.25	23.75	0	0	23.75	0	114.405
1673	Iguanas present	30	60	10	0	0	0	0	22.5	30	18.75	0	0	13.75	15	112.607
1681	Iguanas present	10	10	10	0	0	70	0	28.75	17.5	10	0	0	27.5	16.25	149.301
1682	Iguanas present	0	0	20	0	0	80	0	41.25	7.5	8.75	0	1	40	2.5	152.623
1683	Iguanas present	90	0	0	0	0	10	0	40	1.25	5	0	1.625	53.75	0	156.512
1684	Iguanas present	60	0	0	0	5	40	0	61.25	0	0	0	1.75	38.75	0	157.073
1685	Iguanas present	80	0	0	0	3	20	0	67.5	0	0	0	1.75	32.5	0	150.131
1686	Iguanas present	90	0	0	0	5	10	0	71.25	0	0	0	0.875	28.75	0	143.545
1687	Iguanas present	90	0	0	0	0	10	0	76.25	0	0	0	0.75	23.75	0	137.369
1688	Iguanas present	90	0	0	0	0	10	0	77.5	0	0	0	0.375	22.5	0	131.66
1689	Iguanas present	90	0	0	0	3	10	0	76.25	0	0	0	0	23.75	0	126.48
1690	Iguanas present	80	0	0	0	0	20	0	70	0	0	0	0.375	30	0	121.897
1691	Iguanas present	60	0	0	0	0	40	0	60	0	0	0	0	40	0	117.895
1692	Iguanas present	70	0	0	0	0	30	0	55	0	0	0	0.375	45	0	112.61
1693	Iguanas present	30	0	0	0	0	70	0	70	0	0	0	0.375	30	0	107.99
1694	Iguanas present	80	0	0	0	0	20	0	56.25	0	0	0	0.5	43.75	0	104.123
1695	Iguanas present	10	0	0	0	0	90	0	53.75	0	0	0	0.125	46.25	0	101.095
1696	Iguanas present	30	0	0	0	0	70	0	28.75	0	0	0	0.125	71.25	0	98.9843
1697	Iguanas present	0	0	0	0	0	100	0	18.75	0	0	0	0.125	81.25	0	97.849
1698	Iguanas present	0	0	0	0	0	100	0	11.25	0	0	0	0.125	88.75	0	97.7237
1699	Iguanas present	0	0	0	0	0	100	0	6.25	0	0	0	0.125	93.75	0	98.6121
1700	Iguanas present	10	0	0	0	0	90	0	8.75	0	0	0	0	91.25	0	100.487
1701	Iguanas present	0	0	0	0	0	100	0	22.5	0	0	0	0	77.5	0	103.296
1702	Iguanas present	70	0	0	0	0	30	0	27.5	0	1.25	0	0.5	71.25	0	106.964
1703	Iguanas present	40	0	0	0	0	60	0	38.75	1.25	12.5	0	0.5	47.5	0	111.407
1704	Iguanas present	30	0	10	0	0	60	0	40	8.75	23.75	0	0.75	27.5	0	116.536
1705	Iguanas present	50	0	40	0	0	10	0	37.5	16.25	25	0	0.375	21.25	0	116.806
1706	Iguanas present	40	0	30	0	0	30	0	36.25	25	25	0	0.375	11.25	2.5	107.787
1707	Iguanas present	50	0	10	0	0	40	0	20	26.25	23.75	0	0.25	10	20	98.9508
1715	Iguanas present	30	10	20	0	0	40	0	27.5	10	17.5	0	0.125	30	15	162.023
1716	Iguanas present	20	0	0	0	0	80	0	45	5	13.75	0	0.75	36.25	0	165.691
1717	Iguanas present	50	0	0	0	0	50	0	51.25	0	0	0	1.75	48.75	0	164.274
1718	Iguanas present	20	0	0	0	3	80	0	51.25	0	0	0	2	48.75	0	157.649
1719	Iguanas present	80	0	0	0	1	20	0	41.25	0	0	0	1.625	58.75	0	151.391
1720	Iguanas present	20	0	0	0	0	80	0	56.25	0	0	0	0.75	43.75	0	145.548
1721	Iguanas present	50	0	0	0	0	50	0	58.75	0	0	0	0.375	41.25	0	140.172
1722	Iguanas present	90	0	0	0	0	10	0	51.25	0	0	0	0.375	48.75	0	135.319
1723	Iguanas present	20	0	0	0	0	80	0	48.75	0	0	0	0.375	51.25	0	131.046
1724	Iguanas present	20	0	0	0	0	80	0	28.75	0	0	0	0	71.25	0	126.337
1725	Iguanas present	0	0	0	0	0	100	0	37.5	0	0	0	0.375	62.5	0	121.42
1726	Iguanas present	80	0	0	0	3	20	0	47.5	0	0	0	0	52.5	0	117.148
1727	Iguanas present	80	0	0	0	0	20	0	43.75	0	0	0	0.5	56.25	0	113.593
1728	Iguanas present	10	0	0	0	1	90	0	42.5	0	0	0	0	57.5	0	110.824
1729	Iguanas present	0	0	0	0	0	100	0	20	0	0	0	0.125	80	0	108.902
1730	Iguanas present	50	0	0	0	0	50	0	8.75	0	0	0	0	91.25	0	107.871
1731	Iguanas present	0	0	0	0	0	100	0	7.5	0	0	0	0	92.5	0	107.757
1732	Iguanas present	10	0	0	0	0	90	0	1.25	0	0	0	0	98.75	0	108.563
1733	Iguanas present	0	0	0	0	0	100	0	2.5	0	0	0	0	97.5	0	110.27
1734	Iguanas present	0	0	0	0	0	100	0	12.5	0	0	0	0	87.5	0	112.835
1735	Iguanas present	20	0	0	0	0	80	0	17.5	0	3.75	0	0	78.75	0	116.202
1736	Iguanas present	20	0	10	0	0	70	0	22.5	0	13.75	0	0	63.75	0	120.304
1737	Iguanas present	10	0	60	0	0	30	0	22.5	0	21.25	0	0.25	56.25	0	122.506
1738	Iguanas present	30	0	60	0	2	10	0	26.25	0	22.5	0	0.125	51.25	0	113.062
1739	Iguanas present	70	0	10	0	1	20	0	25	0	31.25	0	0.875	43.75	0	103.718
1740	Iguanas present	20	0	70	0	0	10	0	27.5	10	18.75	0	1.125	38.75	5	94.5018
1741	Iguanas present	0	60	40	0	1	0	0	15	5	30	0	0.875	26.25	23.75	85.4562
1749	Iguanas present	0	30	70	0	0	0	0	36.25	8.75	7.5	0	0.125	15	32.5	171.495
1750	Iguanas present	100	0	0	0	1	0	0	35	7.5	12.5	0	0.625	40	5	174.964
1751	Iguanas present	30	0	0	0	0	70	0	38.75	0	2.5	0	1.5	58.75	0	171.76
1752	Iguanas present	10	0	0	0	2	90	0	25	0	2.5	0	2.125	72.5	0	165.435
1753	Iguanas present	10	0	0	0	0	90	0	17.5	0	1.25	0	1.75	81.25	0	159.483
1754	Iguanas present	10	0	0	0	0	90	0	25	0	0	0	1	75	0	153.948
1755	Iguanas present	30	0	0	0	0	70	0	31.25	0	0	0	0	68.75	0	148.875
1756	Iguanas present	50	0	0	0	0	50	0	27.5	0	0	0	0	72.5	0	144.315
1757	Iguanas present	0	0	0	0	0	100	0	25	0	0	0	0	75	0	140.148
1758	Iguanas present	0	0	0	0	0	100	0	7.5	0	0	0	0	92.5	0	134.997
1759	Iguanas present	0	0	0	0	0	100	0	28.75	0	0	0	0.375	71.25	0	130.407
1760	Iguanas present	40	0	0	0	0	60	0	50	0	0	0	0.375	50	0	126.439
1761	Iguanas present	80	0	0	0	0	20	0	50	0	0	0	0.5	50	0	123.153
1762	Iguanas present	20	0	0	0	0	80	0	51.25	0	0	0	0.125	48.75	0	120.604
1763	Iguanas present	40	0	0	0	0	60	0	36.25	0	0	0	0.125	63.75	0	118.84
1764	Iguanas present	0	0	0	0	0	100	0	33.75	0	0	0	0	66.25	0	117.896
1765	Iguanas present	0	0	0	0	0	100	0	17.5	0	0	0	0	82.5	0	117.792
1766	Iguanas present	0	0	0	0	0	100	0	2.5	0	0	0	0	97.5	0	118.53
1767	Iguanas present	0	0	0	0	0	100	0	2.5	0	0	0	0	97.5	0	120.094
1768	Iguanas present	0	0	0	0	0	100	0	3.75	0	0	0	0	96.25	0	122.454
1769	Iguanas present	0	0	0	0	0	100	0	6.25	0	3.75	0	0	90	0	125.564
1770	Iguanas present	10	0	20	0	0	70	0	10	0	11.25	0	0	78.75	0	129.369
1771	Iguanas present	0	0	20	0	0	80	0	12.5	0	20	0	0.375	67.5	0	119.786
1772	Iguanas present	0	0	10	0	0	90	0	18.75	0	18.75	0	1.125	62.5	0	110.109
1773	Iguanas present	10	0	0	0	0	90	0	20	0	22.5	0	2.25	57.5	0	100.49
1774	Iguanas present	0	0	30	0	5	70	0	25	8.75	17.5	0	1.625	48.75	0	90.9479
1775	Iguanas present	50	10	0	0	2	40	0	8.75	10	43.75	0	1.25	31.25	6.25	81.5089
1776	Iguanas present	0	0	70	0	0	30	0	10	11.25	37.5	0	0.375	18.75	22.5	72.2137
1786	Iguanas present	100	0	0	0	0	0	0	22.5	6.25	15	0	0.75	21.25	35	184.318
1787	Iguanas present	10	0	10	0	5	80	0	31.25	1.25	10	0	0.5	40	17.5	179.496
1788	Iguanas present	0	0	10	0	1	90	0	8.75	2.5	12.5	0	1.75	71.25	5	173.453
1789	Iguanas present	0	0	0	0	7	100	0	7.5	2.5	7.5	0	0.5	82.5	0	167.786
1790	Iguanas present	0	0	0	0	0	100	0	13.75	1.25	3.75	0	1	81.25	0	162.533
1791	Iguanas present	10	0	0	0	0	90	0	20	0	1.25	0	0.375	78.75	0	157.737
1792	Iguanas present	20	0	0	0	0	80	0	15	0	2.5	0	0.5	82.5	0	153.44
1793	Iguanas present	0	0	0	0	0	100	0	8.75	0	1.25	0	0.5	90	0	148.682
1794	Iguanas present	0	0	0	0	0	100	0	2.5	0	1.25	0	0.375	96.25	0	143.837
1795	Iguanas present	20	0	0	0	0	80	0	16.25	0	0	0	0.125	83.75	0	139.539
1796	Iguanas present	70	0	0	0	0	30	0	28.75	0	0	0	0.5	71.25	0	135.837
1797	Iguanas present	70	0	0	0	0	30	0	32.5	0	0	0	0.375	67.5	0	132.784
1798	Iguanas present	30	0	0	0	0	70	0	50	0	0	0	0.375	50	0	130.423
1799	Iguanas present	100	0	0	0	0	0	0	43.75	0	0	0	0.25	56.25	0	128.793
1800	Iguanas present	80	0	0	0	0	20	0	40	0	0	0	0.25	60	0	127.923
1801	Iguanas present	0	0	0	0	0	100	0	21.25	0	0	0	0.25	78.75	0	127.827
1802	Iguanas present	0	0	0	0	0	100	0	2.5	0	0	0	0.125	97.5	0	128.508
1803	Iguanas present	10	0	0	0	0	90	0	1.25	0	1.25	0	0.375	97.5	0	129.952
1804	Iguanas present	0	0	0	0	0	100	0	2.5	0	1.25	0	0.375	96.25	0	132.136
1805	Iguanas present	0	0	0	0	0	100	0	1.25	0	3.75	0	0.25	95	0	135.023
1806	Iguanas present	0	0	0	0	0	100	0	5	0	5	0	0	90	0	127.729
1807	Iguanas present	30	0	0	0	0	70	0	1.25	0	10	0	0.125	88.75	0	117.861
1808	Iguanas present	0	0	0	0	1	100	0	5	0	16.25	0	0.625	78.75	0	108.012
1809	Iguanas present	0	0	0	0	5	100	0	6.25	0	27.5	0	1.375	66.25	0	98.1877
1810	Iguanas present	40	0	0	0	4	60	0	8.75	1.25	31.25	1.25	2.5	57.5	0	88.3972
1811	Iguanas present	10	0	20	0	0	70	0	12.5	1.25	47.5	1.25	2.375	37.5	0	78.6527
1812	Iguanas present	0	0	90	0	0	10	0	21.25	1.25	40	1.25	1.125	32.5	3.75	68.9736
1813	Iguanas present	20	0	70	0	0	10	0	30	0	35	0	0	17.5	17.5	59.3921
1825	Iguanas present	10	10	30	0	0	50	0	2.5	5	12.5	0	1.625	46.25	33.75	181.672
1826	Iguanas present	0	10	20	0	0	70	0	6.25	11.25	12.5	0	1.125	53.75	16.25	176.269
1827	Iguanas present	20	0	0	0	1	80	0	8.75	11.25	12.5	0	0.875	63.75	3.75	171.277
1828	Iguanas present	30	0	10	0	0	60	0	8.75	6.25	7.5	0	0.625	77.5	0	166.733
1829	Iguanas present	0	0	0	0	2	100	0	8.75	0	7.5	0	0.625	83.75	0	162.446
1830	Iguanas present	0	0	10	0	2	90	0	2.5	0	3.75	0	0.625	93.75	0	157.394
1831	Iguanas present	0	0	0	0	0	100	0	5	0	3.75	0	0.5	91.25	0	152.826
1832	Iguanas present	0	0	0	0	1	100	0	18.75	0	0	0	0	81.25	0	148.787
1833	Iguanas present	20	0	0	0	0	80	0	26.25	0	0	0	0.5	73.75	0	145.321
1834	Iguanas present	0	0	0	0	3	100	0	28.75	0	0	0	0	71.25	0	142.471
1835	Iguanas present	0	0	0	0	0	100	0	48.75	0	0	0	0.375	51.25	0	140.274
1836	Iguanas present	90	0	0	0	0	10	0	60	0	0	0	0.25	40	0	138.76
1837	Iguanas present	90	0	0	0	2	10	0	58.75	0	0	0	0	41.25	0	137.952
1838	Iguanas present	0	0	0	0	0	100	0	36.25	0	1.25	0	0.25	62.5	0	137.863
1839	Iguanas present	0	0	0	0	0	100	0	6.25	0	2.5	0	0.125	91.25	0	138.494
1840	Iguanas present	10	0	0	0	1	90	0	1.25	0	6.25	0	0.25	92.5	0	139.836
1841	Iguanas present	0	0	10	0	2	90	0	2.5	0	7.5	0	0.125	90	0	141.867
1842	Iguanas present	0	0	0	0	0	100	0	0	0	10	0	0.25	90	0	136.68
1843	Iguanas present	0	0	0	0	0	100	0	3.75	0	8.75	0	0	87.5	0	126.724
1844	Iguanas present	0	0	0	0	0	100	0	5	0	10	0	0.125	85	0	116.77
1845	Iguanas present	0	0	30	0	0	70	0	5	0	18.75	0	1	76.25	0	106.821
1846	Iguanas present	0	0	70	0	0	30	0	6.25	0	26.25	0	1.625	67.5	0	96.8761
1847	Iguanas present	0	0	80	0	1	20	0	6.25	0	28.75	2.5	3	62.5	0	86.938
1848	Iguanas present	0	0	50	10	7	40	0	7.5	0	36.25	1.25	1.5	55	0	77.0091
1849	Iguanas present	10	0	60	0	0	30	0	25	0	28.75	2.5	1.75	43.75	0	67.0933
1850	Iguanas present	80	0	0	0	0	20	0	37.5	0	28.75	0	0.625	32.5	1.25	57.1976
1851	Iguanas present	70	0	0	0	0	30	0	46.25	2.5	23.75	0	0.5	13.75	13.75	47.3346
1852	Iguanas present	30	10	60	0	0	0	0	27.5	1.25	15	0	0.5	17.5	38.75	37.53
1867	Iguanas present	10	50	40	0	0	0	0	8.75	5	7.5	0	0.125	37.5	41.25	180.156
1868	Iguanas present	10	0	10	0	0	80	0	7.5	7.5	7.5	0	1.125	47.5	30	175.842
1869	Iguanas present	0	0	10	0	2	90	0	5	1.25	8.75	0	1.125	67.5	17.5	171.047
1870	Iguanas present	0	0	20	0	1	80	0	3.75	1.25	6.25	0	1.5	83.75	5	166.256
1871	Iguanas present	0	0	0	0	0	100	0	7.5	1.25	7.5	0	0.75	83.75	0	161.938
1872	Iguanas present	20	0	0	0	0	80	0	10	2.5	1.25	0	0.5	86.25	0	158.132
1873	Iguanas present	20	0	0	0	0	80	0	8.75	2.5	0	0	0.875	88.75	0	154.875
1874	Iguanas present	10	0	0	0	0	90	0	10	1.25	0	0	0.75	88.75	0	152.204
1875	Iguanas present	10	0	0	0	0	90	0	36.25	0	0	0	0.75	63.75	0	150.149
1876	Iguanas present	80	0	0	0	0	20	0	57.5	0	0	0	0.375	42.5	0	148.736
1877	Iguanas present	90	0	0	0	0	10	0	56.25	0	0	0	0.75	43.75	0	147.983
1878	Iguanas present	30	0	0	0	0	70	0	32.5	0	1.25	0	0.625	66.25	0	147.9
1879	Iguanas present	0	0	10	0	0	90	0	5	0	1.25	0	0.5	93.75	0	148.488
1880	Iguanas present	0	0	10	0	0	90	0	1.25	0	5	0	0.375	93.75	0	149.74
1881	Iguanas present	0	0	20	0	0	80	0	1.25	0	7.5	0	0.75	91.25	0	146.454
1882	Iguanas present	0	0	30	0	0	70	0	0	0	7.5	0	0.75	92.5	0	136.482
1883	Iguanas present	0	0	20	0	0	80	0	0	0	8.75	0	0.5	91.25	0	126.51
1884	Iguanas present	0	0	20	0	0	80	0	1.25	0	8.75	0	0.125	90	0	116.538
1885	Iguanas present	10	0	10	0	0	80	0	0	0	23.75	0	0.25	76.25	0	106.567
1886	Iguanas present	0	0	50	0	2	50	0	1.25	0	30	0	0.125	68.75	0	96.5958
1887	Iguanas present	0	0	40	0	0	60	0	0	0	32.5	2.5	2	65	0	86.6255
1888	Iguanas present	0	0	0	10	6	90	0	3.75	0	28.75	1.25	1.625	66.25	0	76.6561
1889	Iguanas present	0	0	0	0	1	100	0	26.25	0	13.75	2.5	2.125	57.5	0	66.6879
1890	Iguanas present	90	0	0	0	0	10	0	28.75	0	8.75	0	1.125	62.5	0	56.7215
1891	Iguanas present	30	0	0	0	4	70	0	45	2.5	20	0	0	32.5	0	46.7581
1892	Iguanas present	40	10	50	0	0	0	0	22.5	2.5	27.5	0	0.5	35	12.5	36.8003
1893	Iguanas present	0	0	60	0	0	40	0	13.75	8.75	40	0	0	12.5	25	26.854
1894	Iguanas present	0	10	50	0	0	40	0	1.25	15	37.5	0	0	8.75	37.5	16.9396
1895	Iguanas present	0	50	50	0	0	0	0	0	23.75	32.5	0	0	12.5	31.25	7.19079
1896	Iguanas present	0	60	30	0	0	60	-50	0	33.75	22.5	0	0.125	0	43.75	1.4333
1913	Iguanas present	0	0	20	0	0	80	0	8.75	3.75	11.25	0	1.5	60	16.25	175.245
1914	Iguanas present	30	0	10	0	2	60	0	5	1.25	13.75	0	0.5	73.75	6.25	171.154
1915	Iguanas present	10	10	0	0	0	80	0	10	1.25	8.75	0	0.875	80	0	167.557
1916	Iguanas present	0	10	0	0	1	90	0	11.25	1.25	3.75	0	0.375	83.75	0	164.488
1917	Iguanas present	10	0	0	0	2	90	0	8.75	1.25	2.5	0	0.25	87.5	0	161.975
1918	Iguanas present	20	0	0	0	0	80	0	25	0	2.5	0	0.375	72.5	0	160.045
1919	Iguanas present	80	0	0	0	1	20	0	35	0	3.75	0	0	61.25	0	158.72
1920	Iguanas present	80	0	0	0	0	20	0	35	0	3.75	0	0.5	61.25	0	158.015
1921	Iguanas present	0	0	0	0	3	100	0	25	0	3.75	0	0	71.25	0	157.937
1922	Iguanas present	0	0	0	0	0	100	0	3.75	0	3.75	0	0.5	92.5	0	158.488
1923	Iguanas present	0	0	0	0	0	100	0	0	0	5	0	0.125	95	0	156.896
1924	Iguanas present	0	0	0	0	0	100	0	0	0	8.75	0	0.5	91.25	0	146.956
1925	Iguanas present	0	0	10	0	3	90	0	0	0	10	0	0.125	90	0	137.02
1926	Iguanas present	0	0	0	0	1	100	0	0	0	13.75	0	0.375	86.25	0	127.091
1927	Iguanas present	0	0	10	0	0	90	0	1.25	0	8.75	0	0.125	90	0	117.169
1928	Iguanas present	0	0	0	0	0	100	0	1.25	0	15	0	0.25	83.75	0	107.256
1929	Iguanas present	0	0	10	0	0	90	0	1.25	0	13.75	0	0.25	85	0	97.3557
1930	Iguanas present	0	0	0	0	0	100	0	0	0	13.75	1.25	1	85	0	87.472
1931	Iguanas present	0	0	0	0	0	100	0	2.5	0	5	1.25	1.375	91.25	0	77.6114
1932	Iguanas present	20	0	0	0	4	80	0	12.5	0	0	1.25	0.875	86.25	0	67.7838
1933	Iguanas present	10	0	0	0	0	90	0	18.75	0	2.5	0	1.25	78.75	0	58.006
1934	Iguanas present	10	0	10	0	0	80	0	26.25	1.25	15	0	0.625	57.5	0	48.3083
1935	Iguanas present	30	0	40	0	0	30	0	16.25	2.5	30	0	0.625	51.25	0	38.7508
1936	Iguanas present	10	10	50	0	0	30	0	15	6.25	50	0	0	28.75	0	29.4703
1937	Iguanas present	0	30	70	0	0	0	0	6.25	17.5	56.25	0	0	20	0	20.8402
1938	Iguanas present	0	30	70	0	0	0	0	1.25	38.75	51.25	0	0.5	15	-6.25	14.1092
1939	Iguanas present	0	60	40	0	0	0	0	0	56.25	36.25	0	0.625	7.5	0	11.3328
1940	Iguanas present	0	90	10	0	1	0	0	0	55	25	0	0.5	7.5	12.5	9.28927
1941	Iguanas present	0	70	30	0	0	0	0	0	50	17.5	0	0.125	1.25	31.25	7.38433
1942	Iguanas present	0	60	30	0	0	10	0	0	47.5	15	0	0	0	37.5	4.7941
1943	Iguanas present	0	100	0	0	0	0	0	0	47.5	13.75	0	0	1.25	37.5	1.55884
1944	Iguanas present	0	100	0	0	0	0	0	0	38.75	6.25	0	0	0	55	1.24662
1965	Iguanas present	0	0	30	0	3	70	0	7.5	1.25	11.25	0	0.25	45	35	180.457
1966	Iguanas present	10	0	20	0	0	70	0	6.25	2.5	15	0	0.875	60	16.25	177.05
1967	Iguanas present	0	0	10	0	1	90	0	6.25	2.5	17.5	0	0.375	70	3.75	174.148
1968	Iguanas present	10	0	0	0	0	90	0	3.75	1.25	20	0	0.5	75	0	171.777
1969	Iguanas present	0	0	10	0	0	90	0	15	0	16.25	0	0.375	68.75	0	169.958
1970	Iguanas present	0	0	10	0	0	90	0	22.5	0	15	0	0.125	62.5	0	168.711
1971	Iguanas present	0	0	10	0	0	90	0	20	0	11.25	0	0.5	68.75	0	168.048
1972	Iguanas present	0	0	10	0	0	90	0	10	0	7.5	0	0.375	82.5	0	167.975
1973	Iguanas present	0	0	0	0	0	100	0	0	0	5	0	0.5	95	0	167.883
1974	Iguanas present	0	0	0	0	1	100	0	0	0	5	0	0	95	0	158.005
1975	Iguanas present	0	0	0	0	0	100	0	0	0	8.75	0	0.5	91.25	0	148.139
1976	Iguanas present	0	0	0	0	0	100	0	0	0	12.5	0	0.5	87.5	0	138.288
1977	Iguanas present	0	0	10	0	0	90	0	0	0	18.75	0	0.5	81.25	0	128.456
1978	Iguanas present	0	0	10	0	0	90	0	0	0	18.75	0	0.125	81.25	0	118.649
1979	Iguanas present	0	0	0	0	0	100	0	0	0	21.25	0	0	78.75	0	108.871
1980	Iguanas present	0	0	10	0	0	90	0	0	0	10	0	0	90	0	99.1318
1981	Iguanas present	0	0	0	0	0	100	0	0	0	6.25	0	0	93.75	0	89.4446
1982	Iguanas present	0	0	0	0	0	100	0	2.5	0	0	0	0.5	97.5	0	79.828
1983	Iguanas present	0	0	0	0	0	100	0	3.75	0	1.25	0	0.625	95	0	70.3109
1984	Iguanas present	0	0	0	0	0	100	0	6.25	0	7.5	0	0.75	86.25	0	60.94
1985	Iguanas present	0	0	10	0	1	90	0	8.75	0	18.75	0	0.125	72.5	0	51.7945
1986	Iguanas present	10	0	20	0	0	70	0	12.5	1.25	28.75	0	0.625	57.5	0	43.0186
1987	Iguanas present	30	0	40	0	0	30	0	8.75	5	42.5	0	0.5	43.75	0	34.8923
1988	Iguanas present	10	0	70	0	0	20	0	6.25	13.75	52.5	0	0.625	27.5	0	27.9873
1989	Iguanas present	0	40	60	0	0	0	0	1.25	22.5	57.5	0	0.625	18.75	0	23.3243
1990	Iguanas present	0	60	40	0	4	0	0	0	37.5	45	0	0.25	17.5	0	21.2952
1991	Iguanas present	0	80	20	0	0	0	0	0	50	32.5	0	0.625	17.5	0	19.2108
1992	Iguanas present	0	70	30	0	0	0	0	0	55	30	0	0.125	15	0	16.7035
1993	Iguanas present	0	60	40	0	0	0	0	0	62.5	31.25	0	0	6.25	0	14.3963
1994	Iguanas present	0	80	20	0	0	0	0	0	63.75	30	0	0	6.25	0	11.1812
1995	Iguanas present	0	80	20	0	0	0	0	0	56.25	21.25	0	0	5	17.5	8.42016
2025	Iguanas present	0	0	50	0	0	50	0	3.75	0	12.5	0	0.125	42.5	41.25	183.849
2026	Iguanas present	0	0	50	0	0	50	0	1.25	0	15	0	0.125	53.75	30	181.604
2027	Iguanas present	0	0	40	0	0	60	0	1.25	0	15	0	0	61.25	22.5	179.886
2028	Iguanas present	0	0	30	0	0	70	0	0	0	16.25	0	0	71.25	12.5	178.708
2029	Iguanas present	0	0	30	0	0	70	0	0	0	12.5	0	0	80	7.5	178.081
2030	Iguanas present	0	0	10	0	0	90	0	0	0	11.25	0	0	86.25	2.5	178.012
2031	Iguanas present	0	0	10	0	0	90	0	0	0	8.75	0	0.125	91.25	0	169.515
2032	Iguanas present	0	0	10	0	0	90	0	0	0	8.75	0	0.375	91.25	0	159.738
2033	Iguanas present	0	0	20	0	0	80	0	0	0	10	0	0.375	90	0	149.986
2034	Iguanas present	0	0	30	0	0	70	0	0	0	12.5	0	0.25	87.5	0	140.265
2035	Iguanas present	0	0	30	0	0	70	0	0	0	22.5	0	0	77.5	0	130.582
2036	Iguanas present	0	0	60	0	0	40	0	0	0	25	0	0.125	75	0	120.947
2037	Iguanas present	0	0	40	0	0	60	0	0	0	28.75	0	0.125	71.25	0	111.371
2038	Iguanas present	0	0	30	0	0	70	0	0	0	25	0	0.125	75	0	101.871
2039	Iguanas present	0	0	0	0	0	100	0	0	0	20	0	0	80	0	92.4713
2040	Iguanas present	0	0	0	0	0	100	0	0	0	12.5	0	0.125	87.5	0	83.2052
2041	Iguanas present	0	0	0	0	0	100	0	0	0	6.25	0	0.25	93.75	0	74.123
2042	Iguanas present	0	0	10	0	1	90	0	1.25	0	8.75	0	0.5	90	0	65.3013
2043	Iguanas present	10	0	30	0	0	60	0	1.25	0	13.75	0	0.5	85	0	56.8617
2044	Iguanas present	0	0	40	0	0	60	0	7.5	0	16.25	0	0.875	76.25	0	49.0019
2045	Iguanas present	10	0	10	0	4	80	0	6.25	0	31.25	0	0.125	62.5	0	42.0483
2046	Iguanas present	0	0	40	0	0	60	0	6.25	5	41.25	0	1.25	47.5	0	36.5222
2047	Iguanas present	0	0	80	0	1	20	0	1.25	12.5	52.5	0	1.125	33.75	0	32.8728
2048	Iguanas present	0	0	50	0	0	50	0	0	22.5	55	0	1.125	22.5	0	31.0506
2049	Iguanas present	0	0	30	0	0	70	0	0	32.5	51.25	0	0.5	16.25	0	29.027
2050	Iguanas present	0	50	30	0	0	20	0	0	32.5	45	0	0	22.5	0	26.3585
2051	Iguanas present	0	30	50	0	0	20	0	0	40	42.5	0	0	17.5	0	23.8114
2052	Iguanas present	0	40	60	0	0	0	0	0	38.75	37.5	0	0	23.75	0	20.8731
2053	Iguanas present	0	40	40	0	0	20	0	0	36.25	36.25	0	0	22.5	5	17.5012
2054	Iguanas present	0	40	40	0	0	20	0	0	45	25	0	0	22.5	7.5	14.8676
2055	Iguanas present	0	90	10	0	0	0	0	0	57.5	17.5	0	0.375	15	10	10.8652
2056	Iguanas present	0	100	0	0	3	0	0	0	76.25	7.5	0	0	6.25	10	9.11351
2057	Iguanas present	0	100	0	0	0	0	0	0	76.25	3.75	0	0.375	0	20	7.39442
2058	Iguanas present	0	100	0	0	0	0	0	0	66.25	3.75	0	0	0	30	1.21972
2059	Iguanas present	0	100	0	0	0	0	0	0	57.5	2.5	0	0	0	40	2.6562
2071	Iguanas present	0	10	70	0	0	20	0	0	20	28.75	0	0	12.5	38.75	3.54848
2072	Iguanas present	0	0	70	0	0	30	0	0	21.25	27.5	0	0	10	41.25	5.56555
2098	Iguanas present	0	0	10	0	0	90	0	0	0	10	0	0	56.25	33.75	181.4
2099	Iguanas present	0	0	10	0	0	90	0	0	0	10	0	0	70	20	171.72
2100	Iguanas present	0	0	20	0	0	80	0	0	0	11.25	0	0.25	80	8.75	162.075
2101	Iguanas present	0	0	10	0	2	90	0	0	0	17.5	0	0	80	2.5	152.473
2102	Iguanas present	0	0	10	0	0	90	0	0	0	23.75	0	0.25	75	1.25	142.921
2103	Iguanas present	0	0	20	0	0	80	0	0	0	35	0	0.625	65	0	133.431
2104	Iguanas present	0	0	40	0	0	60	0	0	0	41.25	0	0.75	58.75	0	124.017
2105	Iguanas present	0	0	50	0	1	50	0	0	0	40	0	0.625	60	0	114.698
2106	Iguanas present	0	0	30	0	0	70	0	0	0	38.75	0	0.125	61.25	0	105.498
2107	Iguanas present	0	0	70	0	0	30	0	0	0	22.5	0	0.125	77.5	0	96.4528
2108	Iguanas present	0	0	20	0	0	80	0	0	0	21.25	0	0.25	78.75	0	87.6088
2109	Iguanas present	0	0	10	0	1	90	0	0	0	12.5	0	0.375	87.5	0	79.0343
2110	Iguanas present	0	0	10	0	0	90	0	1.25	0	16.25	0	0.625	82.5	0	70.827
2111	Iguanas present	0	0	10	0	2	90	0	1.25	0	21.25	0	0.25	77.5	0	63.1305
2112	Iguanas present	0	0	10	0	0	90	0	2.5	0	20	0	0.875	77.5	0	56.155
2113	Iguanas present	0	0	0	0	0	100	0	1.25	0	21.25	0	0.875	77.5	0	50.2021
2114	Iguanas present	0	0	30	0	1	70	0	1.25	0	26.25	0	2	72.5	0	45.6735
2115	Iguanas present	0	0	40	0	4	60	0	6.25	0	40	0	1.125	53.75	0	42.6478
2116	Iguanas present	0	0	90	0	0	10	0	6.25	0	42.5	0	1.5	51.25	0	40.8754
2117	Iguanas present	0	0	80	0	0	20	0	6.25	6.25	47.5	0	0.5	40	0	38.6883
2118	Iguanas present	0	0	70	0	0	30	0	0	12.5	50	0	0.375	37.5	0	36.1527
2119	Iguanas present	0	20	40	0	0	40	0	0	15	56.25	0	0.25	28.75	0	33.2269
2120	Iguanas present	0	0	50	0	0	50	0	0	16.25	52.5	0	0	31.25	0	30.5945
2121	Iguanas present	0	0	40	0	0	60	0	0	15	56.25	0	0	28.75	0	27.1424
2122	Iguanas present	0	0	50	0	0	50	0	0	25	46.25	0	0	28.75	0	23.9696
2123	Iguanas present	0	30	20	0	0	50	0	0	45	37.5	0	0.375	17.5	0	20.4797
2124	Iguanas present	0	90	10	0	0	0	0	0	66.25	21.25	0	0.375	12.5	0	19.1468
2125	Iguanas present	0	90	10	0	0	0	0	0	83.75	13.75	0	0.375	2.5	0	12.9679
2126	Iguanas present	0	90	10	0	0	0	0	0	86.25	13.75	0	0	0	0	8.27252
2127	Iguanas present	0	90	10	0	0	0	0	0	82.5	15	0	0.125	0	2.5	7.73837
2128	Iguanas present	0	100	0	0	0	0	0	0	73.75	17.5	0	0.125	0	8.75	7.99721
2129	Iguanas present	0	90	10	0	0	0	0	0	63.75	15	0	0.25	0	21.25	8.17881
2130	Iguanas present	0	90	10	0	0	0	0	0	53.75	15	0	0.125	0	31.25	8.65311
2131	Iguanas present	0	90	10	0	0	0	0	0	46.25	15	0	0.25	0	38.75	3.85991
2136	Iguanas present	0	20	50	0	0	30	0	0	40	23.75	0	0	3.75	32.5	1.68587
2137	Iguanas present	0	30	40	0	0	30	0	0	43.75	26.25	0	0	10	20	3.84237
2138	Iguanas present	0	60	20	0	0	20	0	0	48.75	32.5	0	0	11.25	7.5	6.63401
2139	Iguanas present	0	70	20	0	0	10	0	0	38.75	46.25	0	0	13.75	1.25	11.0967
2140	Iguanas present	0	20	70	0	0	10	0	0	42.5	41.25	0	0	12.5	3.75	14.733
2141	Iguanas present	0	70	30	0	0	0	0	0	28.75	47.5	0	0	13.75	10	12.2745
2142	Iguanas present	0	50	50	0	0	0	0	0	37.5	30	0	0	10	22.5	10.5828
2143	Iguanas present	0	50	50	0	0	0	0	0	37.5	25	0	0	6.25	31.25	9.99458
2144	Iguanas present	0	70	30	0	0	0	0	0	42.5	17.5	0	0	2.5	37.5	9.52602
2145	Iguanas present	0	80	20	0	0	0	0	0	47.5	13.75	0	0	1.25	37.5	8.93447
2146	Iguanas present	0	90	10	0	0	0	0	0	56.25	12.5	0	0	0	31.25	7.99589
2147	Iguanas present	0	80	20	0	0	0	0	0	66.25	10	0	0	0	23.75	7.11849
2148	Iguanas present	0	90	10	0	0	0	0	0	76.25	11.25	0	0	0	12.5	7.07717
2149	Iguanas present	0	90	10	0	0	0	0	0	80	7.5	0	0	0	12.5	8.09745
2150	Iguanas present	0	100	0	0	0	0	0	0	61.25	6.25	0	0	0	32.5	5.55564
2182	Iguanas present	0	0	30	0	0	70	0	0	0	11.25	0	0.25	56.25	32.5	146.22
2183	Iguanas present	0	0	40	0	0	60	0	0	0	17.5	0	0.625	57.5	25	136.959
2184	Iguanas present	0	0	40	0	5	60	0	0	0	26.25	0	0.125	55	18.75	127.805
2185	Iguanas present	0	0	50	0	0	50	0	0	0	25	0	0.875	58.75	16.25	118.783
2186	Iguanas present	0	0	30	0	0	70	0	0	0	32.5	0	0.375	57.5	10	109.926
2187	Iguanas present	0	0	40	0	0	60	0	0	0	26.25	0	0.5	70	3.75	101.277
2188	Iguanas present	0	0	30	0	1	70	0	0	0	26.25	0	0.375	73.75	0	92.893
2189	Iguanas present	0	0	20	0	0	80	0	0	0	18.75	0	0.5	81.25	0	84.8541
2190	Iguanas present	0	0	10	0	1	90	0	0	0	21.25	0	0.375	78.75	0	77.2675
2191	Iguanas present	0	0	40	0	0	60	0	0	0	20	0	0.625	80	0	70.2799
2192	Iguanas present	0	0	20	0	0	80	0	0	0	23.75	0	0.625	76.25	0	64.0874
2193	Iguanas present	0	0	10	0	1	90	0	0	0	22.5	0	0.5	77.5	0	58.9411
2194	Iguanas present	0	0	10	0	1	90	0	1.25	0	22.5	0	1.625	76.25	0	55.0325
2195	Iguanas present	0	0	20	0	5	80	0	8.75	0	26.25	0	1.625	65	0	52.5229
2196	Iguanas present	50	0	0	0	1	50	0	2.5	0	38.75	0	2.5	58.75	0	50.6124
2197	Iguanas present	0	0	40	0	1	60	0	7.5	0	48.75	0	1.875	43.75	0	48.4151
2198	Iguanas present	0	0	70	0	2	30	0	0	2.5	51.25	0	1.125	46.25	0	46.0529
2199	Iguanas present	0	0	60	0	0	40	0	0	2.5	53.75	0	0.75	43.75	0	42.8722
2200	Iguanas present	0	0	60	0	0	40	0	0	2.5	48.75	0	0	48.75	0	39.866
2201	Iguanas present	0	0	70	0	0	30	0	0	0	51.25	0	0	48.75	0	36.9803
2202	Iguanas present	0	0	80	0	0	20	0	0	3.75	48.75	0	0	47.5	0	33.1409
2203	Iguanas present	0	0	70	0	0	30	0	0	25	42.5	0	0	32.5	0	30.1927
2204	Iguanas present	0	40	40	0	0	20	0	0	51.25	30	0	0	18.75	0	27.1182
2205	Iguanas present	0	80	20	0	0	0	0	0	63.75	25	0	0	11.25	0	21.3924
2206	Iguanas present	0	70	30	0	0	0	0	0	68.75	25	0	0	6.25	0	17.9709
2207	Iguanas present	0	60	40	0	0	0	0	0	66.25	27.5	0	0.125	6.25	0	17.729
2208	Iguanas present	0	60	40	0	1	0	0	0	71.25	28.75	0	0	0	0	17.9244
2209	Iguanas present	0	60	40	0	0	0	0	0	75	25	0	0.25	0	0	18.1145
2210	Iguanas present	0	70	30	0	1	0	0	0	66.25	23.75	0	0.125	10	0	17.1666
2211	Iguanas present	0	70	30	0	0	0	0	0	67.5	21.25	0	0.375	10	1.25	12.5334
2212	Iguanas present	0	80	20	0	1	0	0	0	67.5	18.75	0	0.25	10	3.75	10.2857
2213	Iguanas present	0	90	10	0	1	0	0	0	76.25	18.75	0	0.125	0	5	10.2395
2214	Iguanas present	0	80	20	0	0	0	0	0	72.5	22.5	0	0.125	0	5	10.2397
2215	Iguanas present	0	50	50	0	0	0	0	0	63.75	30	0	0	3.75	2.5	11.0097
2216	Iguanas present	0	70	30	0	0	0	0	0	51.25	40	0	0	7.5	1.25	11.6231
2217	Iguanas present	0	80	20	0	0	0	0	0	50	40	0	0	10	0	13.2505
2218	Iguanas present	0	80	20	0	0	0	0	0	55	37.5	0	0	7.5	0	15.8446
2219	Iguanas present	0	80	20	0	0	0	0	0	52.5	42.5	0	0	5	0	19.8321
2220	Iguanas present	0	50	50	0	0	0	0	0	56.25	41.25	0	0	2.5	0	24.0531
2221	Iguanas present	0	60	40	0	0	0	0	0	51.25	47.5	0	0	1.25	0	22.0111
2222	Iguanas present	0	50	50	0	0	0	0	0	57.5	41.25	0	0	1.25	0	20.5135
2223	Iguanas present	0	70	20	0	0	10	0	0	55	43.75	0	0	1.25	0	19.9744
2224	Iguanas present	0	60	30	0	0	10	0	0	67.5	31.25	0	0	1.25	0	19.5643
2225	Iguanas present	0	80	20	0	0	0	0	0	75	23.75	0	0	1.25	0	18.9146
2226	Iguanas present	0	80	20	0	0	0	0	0	82.5	17.5	0	0	0	0	17.9115
2227	Iguanas present	0	80	20	0	0	0	0	0	86.25	13.75	0	0	0	0	17.1324
2228	Iguanas present	0	90	10	0	0	0	0	0	86.25	13.75	0	0	0	0	17.112
2229	Iguanas present	0	90	10	0	0	0	0	0	91.25	8.75	0	0	0	0	17.6626
2230	Iguanas present	0	90	10	0	0	0	0	0	78.75	8.75	0	0	0	12.5	12.7546
2231	Iguanas present	0	90	10	0	0	0	0	0	62.5	6.25	0	0	0	31.25	8.67952
2264	Iguanas present	0	0	10	0	1	90	0	0	0	15	0	0.375	43.75	41.25	106.829
2265	Iguanas present	0	0	20	0	1	80	0	0	0	15	0	0.25	47.5	37.5	98.9168
2266	Iguanas present	0	0	20	0	0	80	0	0	0	13.75	0	0.375	48.75	37.5	91.4092
2267	Iguanas present	0	0	30	0	0	70	0	0	0	23.75	0	0.125	47.5	28.75	84.4138
2268	Iguanas present	0	0	30	0	0	70	0	0	1.25	26.25	0	0.75	56.25	16.25	78.0684
2269	Iguanas present	0	0	40	0	2	60	0	0	1.25	30	0	0.625	65	3.75	72.5438
2270	Iguanas present	0	0	50	0	0	50	0	0	1.25	18.75	0	1	80	0	68.0402
2271	Iguanas present	0	0	20	0	0	80	0	1.25	0	22.5	0	1.375	76.25	0	64.5756
2272	Iguanas present	10	0	10	0	2	80	0	7.5	0	17.5	0	1.875	75	0	62.4264
2273	Iguanas present	10	0	10	0	4	80	0	7.5	0	20	0	2.25	72.5	0	60.4487
2274	Iguanas present	0	0	20	0	4	80	0	7.5	0	31.25	0	2	61.25	0	58.062
2275	Iguanas present	0	0	50	0	4	50	0	0	0	43.75	0	1	56.25	0	55.488
2276	Iguanas present	0	0	50	0	0	50	0	0	0	51.25	0	0.75	48.75	0	52.5601
2277	Iguanas present	0	0	40	0	0	60	0	0	0	52.5	0	0	47.5	0	49.2233
2278	Iguanas present	0	0	40	0	0	60	0	0	0	55	0	0	45	0	46.3008
2279	Iguanas present	0	0	50	0	0	50	0	0	0	57.5	0	0	42.5	0	42.5804
2280	Iguanas present	0	0	50	0	0	50	0	0	10	53.75	0	0	36.25	0	40.0351
2281	Iguanas present	0	40	40	0	0	20	0	0	31.25	43.75	0	0	25	0	35.0211
2282	Iguanas present	0	80	20	0	0	0	0	0	41.25	40	0	0	18.75	0	30.5771
2283	Iguanas present	0	10	40	0	0	50	0	0	60	38.75	0	0	1.25	0	27.912
2284	Iguanas present	0	50	50	0	0	0	0	0	51.25	41.25	0	0.125	7.5	0	27.7554
2285	Iguanas present	0	60	40	0	0	0	0	0	52.5	47.5	0	0.125	0	0	27.8795
2286	Iguanas present	0	60	40	0	0	0	0	0	53.75	46.25	0	0.25	0	0	28.1245
2287	Iguanas present	0	70	30	0	0	0	0	0	43.75	46.25	0	0.25	10	0	25.9135
2288	Iguanas present	0	0	20	0	1	80	0	0	63.75	36.25	0	0.25	0	0	22.1833
2289	Iguanas present	0	80	20	0	0	0	0	0	62.5	27.5	0	0.375	10	0	20.3008
2290	Iguanas present	0	80	20	0	0	0	0	0	77.5	22.5	0	0.25	0	0	20.2751
2291	Iguanas present	0	80	20	0	0	0	0	0	72.5	27.5	0	0.125	0	0	20.2726
2292	Iguanas present	0	70	30	0	0	0	0	0	61.25	38.75	0	0	0	0	20.9335
2293	Iguanas present	0	50	50	0	0	0	0	0	52.5	47.5	0	0	0	0	21.6555
2294	Iguanas present	0	50	50	0	0	0	0	0	46.25	53.75	0	0	0	0	23.0344
2295	Iguanas present	0	40	60	0	0	0	0	0	50	50	0	0	0	0	25.1724
2296	Iguanas present	0	30	70	0	0	0	0	0	56.25	43.75	0	0	0	0	28.9864
2297	Iguanas present	0	70	30	0	0	0	0	0	58.75	41.25	0	0	0	0	33.4529
2298	Iguanas present	0	50	50	0	0	0	0	0	60	40	0	0	0	0	31.832
2299	Iguanas present	0	50	50	0	0	0	0	0	57.5	41.25	0	0	1.25	0	30.4724
2300	Iguanas present	0	60	40	0	0	0	0	0	47.5	50	0	0	2.5	0	29.9946
2301	Iguanas present	0	50	50	0	0	0	0	0	58.75	38.75	0	0	2.5	0	29.6038
2302	Iguanas present	0	80	20	0	0	0	0	0	58.75	40	0	0	1.25	0	28.9363
2303	Iguanas present	0	90	10	0	0	0	0	0	68.75	31.25	0	0	0	0	27.6784
2304	Iguanas present	0	80	20	0	0	0	0	0	70	30	0	0	0	0	27.1657
2305	Iguanas present	0	90	10	0	0	0	0	0	77.5	22.5	0	0	0	0	27.1508
2306	Iguanas present	0	90	10	0	0	0	0	0	83.75	16.25	0	0	0	0	26.7188
2307	Iguanas present	0	90	10	0	0	0	0	0	85	15	0	0	0	0	21.2869
2308	Iguanas present	0	80	20	0	0	0	0	0	82.5	11.25	0	0	0	6.25	17.7499
2309	Iguanas present	0	90	10	0	0	0	0	0	55	21.25	0	0	3.75	20	13.5984
2326	Iguanas present	0	50	0	0	0	50	0	0	30	0	0	0	10	60	2.70824
2343	Iguanas present	0	10	0	0	3	90	0	0	0	26.25	0	0.375	32.5	41.25	81.3611
2344	Iguanas present	0	0	20	0	1	80	0	0	1.25	18.75	0	0.625	51.25	28.75	77.3428
2345	Iguanas present	0	0	30	0	0	70	0	1.25	0	20	0	0.5	61.25	17.5	74.2499
2346	Iguanas present	0	0	30	0	1	70	0	2.5	0	17.5	0	1.5	75	5	72.3401
2347	Iguanas present	0	0	20	0	3	80	0	2.5	0	18.75	0	1.875	77.5	1.25	70.3426
2348	Iguanas present	0	0	20	0	1	80	0	1.25	0	22.5	0	2.25	76.25	0	67.7368
2349	Iguanas present	0	0	40	0	0	60	0	0	1.25	27.5	0	1.125	65	6.25	64.9543
2350	Iguanas present	0	0	50	0	0	50	0	0	1.25	28.75	0	0.5	57.5	12.5	62.2256
2351	Iguanas present	0	0	40	0	0	60	0	0	1.25	33.75	0	0	51.25	13.75	58.8063
2352	Iguanas present	0	0	50	0	0	50	0	0	0	36.25	0	0	56.25	7.5	55.5334
2353	Iguanas present	0	0	50	0	0	50	0	0	0	43.75	0	0	55	1.25	52.2081
2354	Iguanas present	0	0	50	0	0	50	0	0	5	45	0	0	50	0	48.9476
2355	Iguanas present	0	0	50	0	0	50	0	0	21.25	42.5	0	0	36.25	0	43.8083
2356	Iguanas present	0	50	50	0	0	0	0	0	21.25	43.75	0	0	35	0	39.9856
2357	Iguanas present	0	40	50	0	0	10	0	0	30	45	0	0	25	0	37.9054
2358	Iguanas present	0	50	50	0	0	0	0	0	27.5	48.75	0	0	23.75	0	37.7891
2359	Iguanas present	0	60	40	0	0	0	0	0	30	55	0	0	15	0	37.8796
2360	Iguanas present	0	20	80	0	0	0	0	0	35	52.5	0	0	12.5	0	38.1504
2361	Iguanas present	0	30	70	0	0	0	0	0	25	50	0	0.125	25	0	34.8487
2362	Iguanas present	0	40	60	0	0	0	0	0	38.75	40	0	0.125	21.25	0	31.8365
2363	Iguanas present	0	70	30	0	0	0	0	0	47.5	36.25	0	0.125	16.25	0	30.3325
2364	Iguanas present	0	70	30	0	0	0	0	0	61.25	32.5	0	0	6.25	0	30.3137
2365	Iguanas present	0	70	30	0	0	0	0	0	62.5	31.25	0	0	6.25	0	30.3103
2366	Iguanas present	0	70	30	0	0	0	0	0	52.5	41.25	0	0	6.25	0	30.7556
2367	Iguanas present	0	20	80	0	0	0	0	0	48.75	51.25	0	0	0	0	31.6928
2368	Iguanas present	0	10	90	0	0	0	0	0	33.75	66.25	0	0	0	0	32.9687
2369	Iguanas present	0	20	80	0	0	0	0	0	31.25	68.75	0	0	0	0	34.8813
2370	Iguanas present	0	50	50	0	0	0	0	0	37.5	62.5	0	0	0	0	38.1092
2371	Iguanas present	0	60	40	0	0	0	0	0	48.75	46.25	0	0	5	0	42.2522
2372	Iguanas present	0	90	10	0	0	0	0	0	53.75	41.25	0	0	5	0	41.6744
2373	Iguanas present	0	50	50	0	0	0	0	0	55	40	0	0	5	0	40.4714
2374	Iguanas present	0	30	70	0	0	0	0	0	48.75	51.25	0	0	0	0	40.0247
2375	Iguanas present	0	20	80	0	0	0	0	0	55	45	0	0	0	0	39.6436
2376	Iguanas present	0	70	30	0	0	0	0	0	50	42.5	0	0	7.5	0	38.9675
2377	Iguanas present	0	20	80	0	0	0	0	0	68.75	23.75	0	0	7.5	0	37.5792
2378	Iguanas present	0	60	40	0	0	0	0	0	62.5	30	0	0	7.5	0	37.2027
2379	Iguanas present	0	50	50	0	0	0	0	0	80	20	0	0	0	0	37.1903
2380	Iguanas present	0	80	20	0	0	0	0	0	83.75	16.25	0	0	0	0	34.8662
2381	Iguanas present	0	90	10	0	0	0	0	0	86.25	13.75	0	0	0	0	30.744
2382	Iguanas present	0	70	30	0	0	0	0	0	88.75	11.25	0	0	0	0	26.9869
2383	Iguanas present	0	90	10	0	0	0	0	0	71.25	23.75	0	0	3.75	1.25	21.6373
2384	Iguanas present	0	60	10	0	0	30	0	0	61.25	17.5	0	0	7.5	13.75	15.6444
2385	Iguanas present	0	60	0	0	0	40	0	0	40	15	0	0	12.5	32.5	9.83405
2400	Iguanas present	0	80	0	0	0	20	0	0	36.25	3.75	0	0	23.75	36.25	3.74637
2417	Iguanas present	0	0	20	0	3	80	0	0	5	21.25	0	0.75	56.25	17.5	80.0686
2418	Iguanas present	0	0	20	0	0	80	0	0	5	20	0	1	58.75	16.25	77.5045
2419	Iguanas present	0	0	0	0	0	100	0	0	3.75	21.25	0	0.125	42.5	32.5	74.5708
2423	Iguanas present	0	0	40	0	0	60	0	0	0	40	0	0	42.5	17.5	61.828
2424	Iguanas present	0	0	40	0	0	60	0	0	1.25	46.25	0	0	48.75	3.75	57.36
2425	Iguanas present	0	0	40	0	0	60	0	0	7.5	46.25	0	0	46.25	0	52.9102
2426	Iguanas present	0	0	50	0	0	50	0	0	13.75	47.5	0	0	38.75	0	49.5802
2427	Iguanas present	0	0	60	0	0	40	0	0	18.75	47.5	0	0	33.75	0	47.9183
2428	Iguanas present	0	0	40	0	0	60	0	0	20	53.75	0	0	26.25	0	47.8255
2429	Iguanas present	0	0	70	0	0	30	0	0	17.5	57.5	0	0	25	0	47.8964
2430	Iguanas present	0	0	70	0	0	30	0	0	16.25	62.5	0	0	21.25	0	48.1822
2431	Iguanas present	0	0	60	0	0	40	0	0	16.25	60	0	0	23.75	0	44.2602
2432	Iguanas present	0	10	40	0	0	50	0	0	30	51.25	0	0	18.75	0	41.5947
2433	Iguanas present	0	50	50	0	0	0	0	0	37.5	43.75	0	0	18.75	0	40.3684
2434	Iguanas present	0	50	50	0	0	0	0	0	45	42.5	0	0	12.5	0	40.353
2435	Iguanas present	0	10	40	0	0	50	0	0	55	41.25	0	0	3.75	0	40.3492
2436	Iguanas present	0	70	30	0	0	0	0	0	41.25	52.5	0	0	6.25	0	40.6842
2437	Iguanas present	0	50	50	0	0	0	0	0	32.5	58.75	0	0	8.75	0	41.7314
2438	Iguanas present	0	20	80	0	0	0	0	0	17.5	65	0	0	17.5	0	42.9522
2439	Iguanas present	0	20	80	0	0	0	0	1.25	16.25	55	0	0	27.5	0	44.6717
2440	Iguanas present	0	30	70	0	0	0	0	1.25	30	50	0	0	18.75	0	47.4328
2441	Iguanas present	0	30	70	0	0	0	0	1.25	48.75	35	0	0	15	0	51.3983
2442	Iguanas present	0	40	20	0	0	40	0	0	63.75	36.25	0	0	0	0	51.5244
2443	Iguanas present	0	80	20	0	0	0	0	0	50	41.25	0	0	8.75	0	50.4868
2444	Iguanas present	0	40	60	0	0	0	0	0	45	51.25	0	0	3.75	0	50.0539
2445	Iguanas present	0	40	60	0	0	0	0	0	42.5	53.75	0	0	3.75	0	49.6836
2446	Iguanas present	0	70	30	0	0	0	0	0	37.5	48.75	0	0	13.75	0	48.9523
2447	Iguanas present	0	30	10	0	0	60	0	0	45	38.75	0	0	16.25	0	47.5385
2448	Iguanas present	0	70	30	0	0	0	0	0	32.5	36.25	0	0	31.25	0	47.241
2449	Iguanas present	0	70	30	0	0	0	0	0	47.5	25	0	0	27.5	0	47.23
2450	Iguanas present	0	100	0	0	0	0	0	0	55	21.25	0	0	23.75	0	43.6958
2451	Iguanas present	0	90	10	0	0	0	0	0	62.5	12.5	0	0	25	0	40.0419
2452	Iguanas present	0	90	10	0	0	0	0	0	66.25	12.5	0	0	21.25	0	35.7429
2453	Iguanas present	0	90	10	0	0	0	0	0	67.5	12.5	0	0	20	0	29.5317
2454	Iguanas present	0	90	10	0	0	0	0	0	71.25	8.75	0	0	20	0	23.5258
2455	Iguanas present	0	70	10	0	0	20	0	0	70	6.25	0	0	17.5	6.25	18.0795
2456	Iguanas present	0	50	0	0	0	50	0	0	71.25	5	0	0	11.25	12.5	13.1767
2457	Iguanas present	0	80	0	0	0	20	0	0	65	2.5	0	0	7.5	25	11.3551
2458	Iguanas present	0	90	0	0	0	10	0	0	65	1.25	0	0	2.5	31.25	8.60781
2459	Iguanas present	0	100	0	0	0	0	0	0	61.25	0	0	0	1.25	37.5	6.24309
2460	Iguanas present	0	100	0	0	0	0	0	0	61.25	1.25	0	0	0	37.5	4.69044
2461	Iguanas present	0	90	10	0	0	0	0	0	68.75	0	0	0	0	31.25	4.7832
2462	Iguanas present	0	100	0	0	0	0	0	0	71.25	1.25	0	0	2.5	25	5.77935
2463	Iguanas present	0	80	0	0	0	20	0	0	65	2.5	0	0	16.25	16.25	6.78987
2464	Iguanas present	0	20	10	0	0	70	0	0	55	2.5	0	0	28.75	13.75	9.3742
2465	Iguanas present	0	10	0	0	0	90	0	0	40	8.75	0	0.125	40	11.25	11.6166
2466	Iguanas present	0	10	10	0	0	80	0	0	36.25	8.75	0	0.25	45	10	11.3309
2467	Iguanas present	0	0	10	0	0	90	0	0	35	10	0	0.25	38.75	16.25	6.02534
2468	Iguanas present	0	0	10	0	0	90	0	0	33.75	8.75	0	0.25	40	17.5	6.68364
2469	Iguanas present	0	0	20	0	0	80	0	0	56.25	5	0	0.125	23.75	15	9.55087
2470	Iguanas present	0	90	10	0	0	0	0	0	46.25	3.75	0	0.125	20	30	5.82242
2490	Iguanas present	0	0	50	0	0	50	0	0	2.5	32.5	0	0	35	30	66.2258
2491	Iguanas present	0	10	40	0	0	50	0	0	3.75	41.25	0	0	41.25	13.75	62.2907
2492	Iguanas present	0	0	40	0	0	60	0	0	6.25	46.25	0	0	43.75	3.75	59.3225
2493	Iguanas present	0	10	50	0	0	40	0	0	2.5	40	0	0	52.5	5	57.9406
2494	Iguanas present	0	0	50	0	0	50	0	0	1.25	38.75	0	0	55	5	57.8632
2495	Iguanas present	0	0	60	0	0	40	0	0	1.25	42.5	0	0	51.25	5	57.9213
2496	Iguanas present	0	10	70	0	0	20	0	0	1.25	50	0	0	45	3.75	57.2465
2497	Iguanas present	0	10	50	0	0	40	0	0	3.75	55	0	0	37.5	3.75	53.8991
2498	Iguanas present	0	10	40	0	0	50	0	0	12.5	57.5	0	0	28.75	1.25	51.4614
2499	Iguanas present	0	30	50	0	0	20	0	0	17.5	55	0	0	27.5	0	50.406
2500	Iguanas present	0	20	50	0	0	30	0	0	22.5	56.25	0	0	21.25	0	50.3927
2501	Iguanas present	0	40	60	0	0	0	0	0	25	47.5	0	0	27.5	0	50.3886
2502	Iguanas present	0	50	50	0	0	0	0	0	23.75	48.75	0	0	27.5	0	50.6569
2503	Iguanas present	0	20	80	0	0	0	0	0	23.75	40	0	0	36.25	0	51.7707
2504	Iguanas present	0	0	30	0	0	70	0	0	13.75	50	0	0	36.25	0	52.8404
2505	Iguanas present	0	0	30	0	0	70	0	1.25	8.75	42.5	0	0	47.5	0	54.5529
2506	Iguanas present	10	0	10	0	0	80	0	0	17.5	46.25	0	0	36.25	0	56.8973
2507	Iguanas present	0	60	40	0	0	0	0	1.25	20	35	0	0	43.75	0	60.4739
2508	Iguanas present	0	60	40	0	0	0	0	0	38.75	35	0	0	26.25	0	61.4359
2509	Iguanas present	0	80	20	0	0	0	0	0	31.25	38.75	0	0	30	0	60.5104
2510	Iguanas present	0	10	60	0	0	30	0	0	38.75	40	0	0	21.25	0	60.0323
2511	Iguanas present	0	50	50	0	0	0	0	0	26.25	46.25	0	0	27.5	0	59.6926
2512	Iguanas present	0	50	50	0	0	0	0	0	26.25	35	0	0	38.75	0	58.9379
2513	Iguanas present	0	20	30	0	0	50	0	0	27.5	30	0	0	42.5	0	57.5259
2514	Iguanas present	0	0	20	0	0	80	0	0	26.25	25	0	0	48.75	0	57.28
2515	Iguanas present	0	10	30	0	0	60	0	0	33.75	20	0	0	46.25	0	57.2189
2516	Iguanas present	0	10	10	0	0	80	0	0	43.75	15	0	0	41.25	0	52.9585
2517	Iguanas present	0	40	10	0	0	50	0	0	45	7.5	0	0	47.5	0	49.3913
2518	Iguanas present	0	20	10	0	0	70	0	0	50	6.25	0	0	43.75	0	43.5104
2519	Iguanas present	0	40	10	0	0	50	0	0	58.75	7.5	0	0	33.75	0	37.4513
2520	Iguanas present	0	80	10	0	0	10	0	0	67.5	7.5	0	0	25	0	32.0906
2521	Iguanas present	0	80	10	0	0	10	0	0	78.75	7.5	0	0	13.75	0	26.4581
2522	Iguanas present	0	90	10	0	0	0	0	0	80	6.25	0	0	13.75	0	22.9959
2523	Iguanas present	0	90	10	0	0	0	0	0	85	5	0	0	10	0	21.1983
2524	Iguanas present	0	100	0	0	0	0	0	0	92.5	3.75	0	0	3.75	0	18.2425
2525	Iguanas present	0	100	0	0	0	0	0	0	97.5	1.25	0	0	1.25	0	15.9516
2526	Iguanas present	0	100	0	0	0	0	0	0	98.75	1.25	0	0	0	0	14.7126
2527	Iguanas present	0	100	0	0	0	0	0	0	98.75	1.25	0	0	0	0	14.7391
2528	Iguanas present	0	100	0	0	0	0	0	0	96.25	1.25	0	0	2.5	0	15.763
2529	Iguanas present	0	100	0	0	0	0	0	0	87.5	1.25	0	0	11.25	0	16.7974
2530	Iguanas present	0	100	0	0	0	0	0	0	75	2.5	0	0	22.5	0	19.1243
2531	Iguanas present	0	100	0	0	0	0	0	0	63.75	6.25	0	0.25	30	0	21.0587
2532	Iguanas present	0	90	10	0	1	0	0	0	61.25	6.25	0	0.625	32.5	0	19.0519
2533	Iguanas present	0	90	10	0	1	0	0	0	55	11.25	0	0.625	33.75	0	16.0615
2534	Iguanas present	0	90	10	0	0	0	0	0	52.5	13.75	0	0.625	33.75	0	16.53
2535	Iguanas present	0	90	10	0	1	0	0	0	63.75	13.75	0	0	22.5	0	18.0312
2536	Iguanas present	0	100	0	0	0	0	0	0	56.25	8.75	0	0.125	10	25	8.52267
2555	Iguanas present	0	20	60	0	0	20	0	0	3.75	25	0	0	30	41.25	69.15
2558	Iguanas present	0	0	10	0	0	90	0	0	1.25	26.25	0	0	30	42.5	67.9507
2561	Iguanas present	0	0	80	0	0	20	0	0	6.25	45	0	0	32.5	16.25	61.3845
2562	Iguanas present	0	0	80	0	0	20	0	0	7.5	51.25	0	0	38.75	2.5	60.4444
2563	Iguanas present	0	0	50	0	0	50	0	0	11.25	57.5	0	0	31.25	0	60.4325
2564	Iguanas present	0	0	70	0	0	30	0	0	13.75	50	0	0	36.25	0	60.4283
2565	Iguanas present	0	0	40	0	0	60	0	0	13.75	52.5	0	0	33.75	0	60.6518
2566	Iguanas present	0	0	20	0	0	80	0	0	8.75	43.75	0	0	47.5	0	61.8102
2567	Iguanas present	0	0	20	0	0	80	0	0	2.5	36.25	0	0	61.25	0	62.7089
2568	Iguanas present	0	0	40	0	0	60	0	1.25	0	18.75	0	0	80	0	64.3792
2569	Iguanas present	0	0	10	0	0	90	0	1.25	8.75	21.25	0	0	68.75	0	66.5307
2570	Iguanas present	0	0	30	0	0	70	0	1.25	16.25	18.75	0	0	63.75	0	69.7959
2571	Iguanas present	0	0	30	0	0	70	0	0	28.75	27.5	0	0	43.75	0	71.3835
2572	Iguanas present	0	20	50	0	0	30	0	0	18.75	30	0	0	51.25	0	70.5387
2573	Iguanas present	0	0	30	0	0	70	0	0	20	37.5	0	0	42.5	0	70.0284
2574	Iguanas present	0	0	30	0	0	70	0	0	13.75	43.75	0	0	42.5	0	69.6866
2575	Iguanas present	0	0	50	0	0	50	0	0	15	36.25	0	0	48.75	0	68.9393
2576	Iguanas present	0	0	20	0	0	80	0	0	8.75	32.5	0	0	58.75	0	67.529
2577	Iguanas present	0	0	30	0	0	70	0	0	5	23.75	0	0	71.25	0	67.3193
2578	Iguanas present	0	10	20	0	0	70	0	0	3.75	22.5	0	0	73.75	0	66.1128
2579	Iguanas present	0	10	20	0	0	70	0	0	13.75	17.5	0	0	68.75	0	62.4262
2580	Iguanas present	0	20	0	0	0	80	0	0	15	12.5	0	0	72.5	0	57.529
2581	Iguanas present	0	20	0	0	0	80	0	0	20	8.75	0	0	71.25	0	51.5004
2582	Iguanas present	0	10	0	0	0	90	0	0	31.25	11.25	0	0	57.5	0	45.8951
2583	Iguanas present	0	70	10	0	0	20	0	0	51.25	10	0	0	38.75	0	40.2205
2584	Iguanas present	0	90	0	0	0	10	0	0	75	11.25	0	0	13.75	0	35.4549
2585	Iguanas present	0	90	10	0	0	0	0	0	88.75	8.75	0	0	2.5	0	32.8456
2586	Iguanas present	0	90	10	0	0	0	0	0	91.25	8.75	0	0	0	0	30.6009
2587	Iguanas present	0	90	10	0	0	0	0	0	93.75	6.25	0	0	0	0	28.14
2588	Iguanas present	0	100	0	0	0	0	0	0	95	5	0	0	0	0	25.914
2589	Iguanas present	0	100	0	0	0	0	0	0	97.5	2.5	0	0	0	0	24.7493
2590	Iguanas present	0	100	0	0	0	0	0	0	98.75	1.25	0	0	0	0	24.7631
2591	Iguanas present	0	100	0	0	0	0	0	0	100	0	0	0	0	0	25.6579
2592	Iguanas present	0	100	0	0	0	0	0	0	100	0	0	0	0	0	26.8292
2593	Iguanas present	0	100	0	0	0	0	0	0	97.5	2.5	0	0	0	0	28.7245
2594	Iguanas present	0	90	10	0	0	0	0	0	93.75	3.75	0	0.25	0	2.5	30.7217
2595	Iguanas present	0	90	10	0	1	0	0	0	80	5	0	0.625	0	15	28.0393
2596	Iguanas present	0	100	0	0	3	0	0	0	62.5	8.75	0	0.375	1.25	27.5	23.9554
2597	Iguanas present	0	60	30	0	0	10	0	0	56.25	6.25	0	0.625	0	37.5	21.1127
2598	Iguanas present	0	80	20	0	0	0	0	0	53.75	7.5	0	0.125	1.25	37.5	20.8541
2599	Iguanas present	0	90	10	0	0	0	0	0	40	3.75	0	0.125	0	56.25	12.3755
2620	Iguanas present	0	0	50	0	0	50	0	0	1.25	48.75	0	0	33.75	16.25	70.4833
2621	Iguanas present	0	0	50	0	0	50	0	0	1.25	53.75	0	0	43.75	1.25	70.4725
2622	Iguanas present	0	0	50	0	0	50	0	0	0	46.25	0	0	53.75	0	70.4681
2623	Iguanas present	0	0	50	0	0	50	0	0	0	42.5	0	0	57.5	0	70.6595
2624	Iguanas present	0	0	40	0	0	60	0	0	0	36.25	0	0	63.75	0	71.8499
2625	Iguanas present	0	0	40	0	0	60	0	0	0	31.25	0	0	68.75	0	72.6245
2626	Iguanas present	0	0	10	0	0	90	0	0	0	23.75	0	0	76.25	0	74.2123
2627	Iguanas present	0	0	0	0	0	100	0	0	1.25	18.75	0	0	80	0	76.2607
2628	Iguanas present	0	10	10	0	0	80	0	0	0	13.75	0	0	86.25	0	79.1335
2629	Iguanas present	0	0	10	0	0	90	0	0	3.75	22.5	0	0	73.75	0	81.3537
2630	Iguanas present	0	0	20	0	0	80	0	0	2.5	27.5	0	0	70	0	80.5699
2631	Iguanas present	0	0	30	0	0	70	0	0	2.5	32.5	0	0	65	0	80.0356
2632	Iguanas present	0	0	40	0	0	60	0	0	0	33.75	0	0	66.25	0	79.6922
2633	Iguanas present	0	0	40	0	0	60	0	0	0	32.5	0	0	67.5	0	78.8602
2634	Iguanas present	0	0	30	0	0	70	0	0	0	28.75	0	0	71.25	0	77.5416
2635	Iguanas present	0	0	10	0	0	90	0	0	1.25	25	0	0	73.75	0	77.3588
2636	Iguanas present	0	0	30	0	0	70	0	0	2.5	20	0	0	77.5	0	75.2954
2637	Iguanas present	0	0	30	0	0	70	0	0	7.5	16.25	0	0	76.25	0	71.5888
2638	Iguanas present	0	20	10	0	0	70	0	0	15	15	0	0	70	0	65.5937
2639	Iguanas present	0	0	10	0	0	90	0	0	22.5	11.25	0	0	66.25	0	59.6461
2640	Iguanas present	0	10	20	0	0	70	0	0	35	12.5	0	0	52.5	0	54.1432
2641	Iguanas present	0	10	20	0	0	70	0	0	55	12.5	0	0	32.5	0	48.8427
2642	Iguanas present	0	90	10	0	0	0	0	0	72.5	12.5	0	0	15	0	44.8964
2643	Iguanas present	0	90	10	0	0	0	0	0	87.5	10	0	0	2.5	0	42.6716
2644	Iguanas present	0	90	10	0	0	0	0	0	91.25	8.75	0	0	0	0	40.2501
2645	Iguanas present	0	90	10	0	0	0	0	0	93.75	6.25	0	0	0	0	37.8821
2646	Iguanas present	0	90	10	0	0	0	0	0	95	5	0	0	0	0	35.9198
2647	Iguanas present	0	90	10	0	0	0	0	0	97.5	2.5	0	0	0	0	34.788
2648	Iguanas present	0	100	0	0	0	0	0	0	97.5	2.5	0	0	0	0	34.7964
2649	Iguanas present	0	100	0	0	0	0	0	0	96.25	1.25	0	0	2.5	0	35.6342
2650	Iguanas present	0	100	0	0	0	0	0	0	85	2.5	0	0	6.25	6.25	34.3121
2651	Iguanas present	0	100	0	0	0	0	0	0	80	6.25	0	0	7.5	6.25	32.4958
2652	Iguanas present	0	90	10	0	0	0	0	0	68.75	5	0	0.125	5	21.25	27.9716
2673	Iguanas present	0	0	40	0	0	60	0	0	8.75	33.75	0	0	30	27.5	80.5124
2674	Iguanas present	0	0	40	0	0	60	0	0	1.25	30	0	0	42.5	26.25	80.508
2675	Iguanas present	0	0	30	0	0	70	0	0	2.5	33.75	0	0	46.25	17.5	80.6753
2676	Iguanas present	0	0	50	0	0	50	0	0	3.75	33.75	0	0	57.5	5	81.8897
2677	Iguanas present	0	0	40	0	0	60	0	0	2.5	32.5	0	0	61.25	3.75	82.5701
2678	Iguanas present	0	0	30	0	0	70	0	0	1.25	23.75	0	0	75	0	84.0944
2679	Iguanas present	0	0	10	0	0	90	0	0	7.5	17.5	0	0	75	0	86.029
2680	Iguanas present	0	0	10	0	0	90	0	0	12.5	12.5	0	0	75	0	88.6248
2681	Iguanas present	0	0	10	0	0	90	0	0	12.5	16.25	0	0	71.25	0	91.3393
2682	Iguanas present	0	0	20	0	0	80	0	0	5	22.5	0	0	72.5	0	90.6031
2683	Iguanas present	0	0	40	0	0	60	0	0	0	26.25	0	0	73.75	0	90.0501
2684	Iguanas present	0	0	30	0	0	70	0	0	0	30	0	0	70	0	89.7056
2685	Iguanas present	0	0	20	0	0	80	0	0	0	32.5	0	0	67.5	0	88.7304
2686	Iguanas present	0	0	40	0	0	60	0	0	0	27.5	0	0	72.5	0	87.5605
2687	Iguanas present	0	0	20	0	0	80	0	0	0	30	0	0	70	0	87.3985
2688	Iguanas present	0	0	10	0	0	90	0	0	0	26.25	0	0	73.75	0	84.6729
2689	Iguanas present	0	0	20	0	0	80	0	0	3.75	21.25	0	0	75	0	79.5908
2690	Iguanas present	0	0	20	0	0	80	0	0	23.75	16.25	0	0	60	0	73.5494
2691	Iguanas present	0	70	20	0	0	10	0	0	31.25	13.75	0	0	55	0	67.4973
2692	Iguanas present	0	30	20	0	0	50	0	0	53.75	15	0	0	31.25	0	61.8625
2693	Iguanas present	0	70	20	0	0	10	0	0	58.75	15	0	0	26.25	0	57.4194
2694	Iguanas present	0	70	20	0	0	10	0	0	76.25	12.5	0	0	11.25	0	53.7159
2695	Iguanas present	0	90	10	0	0	0	0	0	86.25	11.25	0	0	2.5	0	51.3358
2696	Iguanas present	0	90	10	0	0	0	0	0	92.5	7.5	0	0	0	0	49.9016
2697	Iguanas present	0	100	0	0	0	0	0	0	93.75	6.25	0	0	0	0	47.5429
2698	Iguanas present	0	100	0	0	0	0	0	0	95	5	0	0	0	0	45.8154
2699	Iguanas present	0	90	10	0	0	0	0	0	97.5	2.5	0	0	0	0	44.8029
2700	Iguanas present	0	100	0	0	0	0	0	0	97.5	2.5	0	0	0	0	37.7011
2701	Iguanas present	0	100	0	0	0	0	0	0	90	1.25	0	0	2.5	6.25	30.4804
2702	Iguanas present	0	70	10	0	0	20	0	0	70	1.25	0	0	3.75	25	24.9337
2704	Iguanas present	0	80	10	0	0	10	0	0	35	2.5	0	0	3.75	58.75	21.266
2723	Iguanas present	0	10	30	0	0	60	0	0	1.25	26.25	0	0	43.75	28.75	92.5362
2724	Iguanas present	0	0	40	0	0	60	0	0	1.25	25	0	0	61.25	12.5	94.0099
2725	Iguanas present	0	0	20	0	0	80	0	0	6.25	28.75	0	0	65	0	95.8534
2726	Iguanas present	0	50	20	0	0	30	0	0	5	22.5	0	0	72.5	0	98.2253
2727	Iguanas present	0	40	20	0	0	40	0	0	6.25	23.75	0	0	70	0	101.336
2728	Iguanas present	0	0	20	0	0	80	0	0	5	28.75	0	0	66.25	0	100.638
2729	Iguanas present	0	0	30	0	0	70	0	0	0	31.25	0	0	68.75	0	100.07
2730	Iguanas present	0	0	20	0	0	80	0	0	0	32.5	0	0	67.5	0	99.7243
2731	Iguanas present	0	0	20	0	0	80	0	0	0	33.75	0	0	66.25	0	94.5612
2732	Iguanas present	0	0	40	0	0	60	0	0	0	33.75	0	0	66.25	0	87.8243
2733	Iguanas present	0	0	40	0	0	60	0	0	0	33.75	0	0	66.25	0	81.7517
2734	Iguanas present	0	0	40	0	0	60	0	0	11.25	23.75	0	0	65	0	76.5017
2735	Iguanas present	0	0	20	0	0	80	0	0	23.75	18.75	0	0	57.5	0	72.2538
2736	Iguanas present	0	10	10	0	0	80	0	0	53.75	13.75	0	0	32.5	0	67.202
2737	Iguanas present	0	90	10	0	0	0	0	0	58.75	12.5	0	0	28.75	0	59.902
2738	Iguanas present	0	90	10	0	0	0	0	0	78.75	11.25	0	0	10	0	53.4727
2739	Iguanas present	0	90	10	0	0	0	0	0	78.75	11.25	0	0	10	0	48.2633
2740	Iguanas present	0	80	10	0	0	10	0	0	88.75	8.75	0	0	2.5	0	44.3461
2741	Iguanas present	0	90	10	0	0	0	0	0	90	7.5	0	0	2.5	0	41.4311
2742	Iguanas present	0	90	10	0	0	0	0	0	96.25	3.75	0	0	0	0	40.3912
2743	Iguanas present	0	100	0	0	0	0	0	0	96.25	3.75	0	0	0	0	40.4155
2744	Iguanas present	0	100	0	0	0	0	0	0	97.5	2.5	0	0	0	0	36.7282
2745	Iguanas present	0	100	0	0	0	0	0	0	97.5	2.5	0	0	0	0	34.8392
2746	Iguanas present	0	100	0	0	0	0	0	0	86.25	1.25	0	0	0	12.5	32.3483
2747	Iguanas present	0	100	0	0	0	0	0	0	65	1.25	0	0	2.5	31.25	23.6839
2765	Iguanas present	0	0	30	0	0	70	0	0	1.25	20	0	0	41.25	37.5	103.949
2766	Iguanas present	0	0	40	0	0	60	0	0	6.25	27.5	0	0	53.75	12.5	105.718
2767	Iguanas present	0	0	50	0	0	50	0	0	11.25	26.25	0	0	62.5	0	107.906
2768	Iguanas present	0	0	20	0	0	80	0	0	11.25	31.25	0	0	57.5	0	110.85
2769	Iguanas present	0	0	40	0	0	60	0	0	5	30	0	0	65	0	110.673
2770	Iguanas present	0	0	50	0	0	50	0	0	0	31.25	0	0	68.75	0	103.676
2771	Iguanas present	0	0	30	0	0	70	0	0	0	35	0	0	65	0	95.5094
2772	Iguanas present	0	0	40	0	0	60	0	0	0	35	0	0	65	0	87.7177
2773	Iguanas present	0	0	50	0	0	50	0	0	0	36.25	0	0	63.75	0	80.4094
2774	Iguanas present	0	0	40	0	0	60	0	0	2.5	33.75	0	0	63.75	0	73.7286
2775	Iguanas present	0	0	30	0	0	70	0	0	25	25	0	0	50	0	67.8607
2776	Iguanas present	0	90	10	0	0	0	0	0	37.5	17.5	0	0	45	0	63.0331
2777	Iguanas present	0	90	10	0	0	0	0	0	68.75	8.75	0	0	22.5	0	59.4303
2778	Iguanas present	0	90	0	0	0	10	0	0	80	8.75	0	0	11.25	0	53.1246
2779	Iguanas present	0	90	10	0	0	0	0	0	90	6.25	0	0	3.75	0	45.7526
2780	Iguanas present	0	100	0	0	0	0	0	0	80	7.5	0	0	12.5	0	39.5389
2781	Iguanas present	0	100	0	0	0	0	0	0	76.25	5	0	0	18.75	0	35.1038
2782	Iguanas present	0	100	0	0	0	0	0	0	78.75	3.75	0	0	17.5	0	31.612
2783	Iguanas present	0	100	0	0	0	0	0	0	90	3.75	0	0	6.25	0	30.3511
2784	Iguanas present	0	100	0	0	0	0	0	0	95	5	0	0	0	0	31.9448
2785	Iguanas present	0	90	10	0	0	0	0	0	96.25	3.75	0	0	0	0	27.1321
2786	Iguanas present	0	100	0	0	0	0	0	0	96.25	3.75	0	0	0	0	24.9368
2787	Iguanas present	0	100	0	0	0	0	0	0	86.25	1.25	0	0	0	12.5	24.113
2805	Iguanas present	0	0	30	0	0	70	0	0	1.25	23.75	0	0	42.5	32.5	115.554
2806	Iguanas present	0	0	30	0	0	70	0	0	2.5	30	0	0	60	7.5	117.641
2807	Iguanas present	0	0	30	0	0	70	0	0	2.5	32.5	0	0	62.5	2.5	116.417
2808	Iguanas present	0	0	40	0	0	60	0	0	6.25	27.5	0	0	58.75	7.5	107.37
2809	Iguanas present	0	0	30	0	0	70	0	0	7.5	31.25	0	0	53.75	7.5	98.5029
2810	Iguanas present	0	0	40	0	0	60	0	0	12.5	35	0	0	46.25	6.25	89.8678
2811	Iguanas present	0	0	50	0	0	50	0	0	10	40	0	0	50	0	81.5388
2812	Iguanas present	0	0	30	0	0	70	0	0	7.5	43.75	0	0	48.75	0	73.6197
2813	Iguanas present	0	0	30	0	0	70	0	0	5	37.5	0	0	57.5	0	66.2577
2814	Iguanas present	0	20	10	0	0	70	0	0	26.25	35	0	0	38.75	0	59.6594
2815	Iguanas present	0	90	10	0	0	0	0	0	51.25	25	0	0	23.75	0	54.105
2816	Iguanas present	0	90	10	0	0	0	0	0	81.25	15	0	0	3.75	0	49.9439
2817	Iguanas present	0	90	0	0	0	10	0	0	90	8.75	0	0	1.25	0	45.752
2818	Iguanas present	0	90	10	0	0	0	0	0	86.25	7.5	0	0	3.75	2.5	39.1009
2819	Iguanas present	0	80	10	0	0	10	0	0	68.75	6.25	0	0	16.25	8.75	31.6054
2820	Iguanas present	0	20	0	0	0	80	0	0	62.5	3.75	0	0	22.5	11.25	25.8429
2821	Iguanas present	0	50	0	0	0	50	0	0	65	1.25	0	0	25	8.75	21.9935
2822	Iguanas present	0	100	0	0	0	0	0	0	67.5	3.75	0	0	23.75	5	20.311
2823	Iguanas present	0	90	10	0	0	0	0	0	71.25	5	0	0	8.75	15	22.6234
2824	Iguanas present	0	90	10	0	0	0	0	0	58.75	5	0	0	8.75	27.5	18.0264
2825	Iguanas present	0	90	10	0	0	0	0	0	70	2.5	0	0	0	27.5	15.0917
2826	Iguanas present	0	100	0	0	0	0	0	0	71.25	1.25	0	0	0	27.5	14.073
2827	Iguanas present	0	100	0	0	0	0	0	0	47.5	0	0	0	0	52.5	17.1868
2839	Iguanas present	0	10	30	0	0	60	0	0	3.75	21.25	0	0	41.25	33.75	112.732
2842	Iguanas present	0	20	30	0	0	50	0	0	23.75	23.75	0	0	30	22.5	85.0412
2843	Iguanas present	0	50	50	0	0	0	0	0	27.5	28.75	0	0	38.75	5	76.1863
2844	Iguanas present	0	10	50	0	0	40	0	0	35	28.75	0	0	35	1.25	67.6435
2845	Iguanas present	0	0	40	0	0	60	0	0	22.5	25	0	0	51.25	1.25	59.5472
2846	Iguanas present	0	10	50	0	0	40	0	0	30	22.5	0	0	47.5	0	52.1059
2847	Iguanas present	0	20	70	0	0	10	0	0	55	12.5	0	0	32.5	0	45.6413
2848	Iguanas present	0	90	10	0	0	0	0	0	75	13.75	0	0	11.25	0	40.6223
2849	Iguanas present	0	90	10	0	0	0	0	0	90	6.25	0	0	3.75	0	37.169
2850	Iguanas present	0	90	10	0	0	0	0	0	82.5	7.5	0	0	3.75	6.25	32.4819
2854	Iguanas present	0	90	10	0	0	0	0	0	51.25	5	0	0	23.75	20	10.2708
2859	Iguanas present	0	100	0	0	0	0	0	0	61.25	1.25	0	0	0	37.5	9.15206
2869	Iguanas present	0	90	10	0	0	0	0	0	26.25	21.25	0	0	16.25	36.25	71.8453
2871	Iguanas present	0	60	10	0	0	30	0	0	12.5	20	0	0	28.75	38.75	53.8819
2872	Iguanas present	0	0	10	0	0	90	0	0	28.75	21.25	0	0	23.75	26.25	45.5238
2873	Iguanas present	0	50	0	0	0	50	0	0	50	17.5	0	0	18.75	13.75	37.9542
2874	Iguanas present	0	90	0	0	0	10	0	0	76.25	12.5	0	0	8.75	2.5	31.7421
2875	Iguanas present	0	80	10	0	0	10	0	0	82.5	3.75	0	0	8.75	5	27.8126
2876	Iguanas present	0	100	0	0	0	0	0	0	72.5	7.5	0	0	8.75	11.25	23.3446
2885	Iguanas present	0	90	10	0	0	0	0	0	37.5	0	0	0	0	62.5	1.75269
2898	Iguanas present	0	100	0	0	0	0	0	0	56.25	2.5	0	0	8.75	32.5	23.8025
2901	Iguanas present	0	90	10	0	0	0	0	0	22.5	0	0	0	7.5	70	10.4382
2905	Iguanas present	0	80	20	0	0	0	0	0	30	5	0	0	6.25	58.75	2.10146
2906	Iguanas present	0	50	0	0	0	50	0	0	21.4286	5.71429	0	0	0	72.8571	7.53317
Variable definations:
cell	unique grid cell identifier
Type	island: iguanas present = South Plaza; iguanas absent = North Plaza
cell_woodypc	percentage of grid cell covered by woody plants
cell_white	percentage of grid cell covered by marine mammal or marine bird guano
cell_sesuv	percentage of grid cell covered by Sesuvium (succulent plant)
cell_cactuspc	percentage of grid cell covered by Opuntia cactus
cell_cactusnum	Number of Opuntia cactus present in grid cell
cell_grass	percentage of grid cell covered by grasses
cell_tidal	percentage of grid cell covered by inter-tidal zone
aveneigh_woodypc	average among 8 neighboring cells in woody plant cover
aveneigh_white	average among 8 neighboring cells in marine mammal and marine bird guano
aveneigh_sesuv	average among 8 neighboring cells in Sesuvium
aveneigh_cactuspc	average among 8 neighboring cells in cactus cover
aveneigh_cactusnum	average among 8 neighboring cells in cactus number
aveneigh_grass	average among 8 neighboring cells in grass cover
aveneigh_tidal	average among 8 neighboring cells in inter-tidal
Distance(m)_marine_mamm_access	distance in meters to nearest access point to marine shore not blocked by cliffs
